# Supplementary material for: Genome-Wide Survey and Comparative Analysis of Long Terminal Repeat (LTR) Retrotransposon Families in Four Gossypium Species
Source: Sci Rep. 2018 Jun 20;8:9399. doi: 10.1038/s41598-018-27589-6 (PMC6010443; doi:10.1038/s41598-018-27589-6)
Supplement: Supplementary file 2 — Supplementary Datasets [file 41598_2018_27589_MOESM2_ESM.xlsx]

## Sheet: Supplementary Dataset 1
Dataset 1. Copy number of LTR retrotransposon family in Gossypium genome.
Family ID	G.barbadense	G.hirsutum	G.arboreum	G.raimondii
RLGy_42738	1587	3229	10055	515
RLGy_31317	669	1913	347	1995
RLGy_41378	585	1874	1675	23
RLGy_42490	1135	1808	1816	121
RLCo_3154	788	1743	1691	857
RLCo_5655	538	1619	1952	625
RLGy_42774	939	1363	1122	459
RLCo_6071	1125	1350	356	1076
RLGy_42696	776	1269	1117	30
RLGy_42667	343	1210	3830	0
RLCo_258	468	1188	907	711
RLGy_42673	451	1085	989	2
RLCo_4027	392	967	282	94
RLGy_42112	611	965	23	901
RLCo_5755	430	940	202	365
RLCo_312	362	931	846	463
RLGy_33989	616	930	245	693
RLGy_42633	599	923	308	446
RLCo_4762	450	915	277	588
RLCo_5036	517	908	79	824
RLUn_73453	355	901	72	797
RLCo_905	479	876	283	570
RLCo_4106	253	804	702	469
RLCo_3786	225	797	687	456
RLGy_42775	309	752	929	181
RLCo_4689	275	739	539	418
RLGy_29697	141	716	703	9
RLGy_15264	416	708	563	0
RLUn_72862	261	701	29	730
RLGy_42197	339	697	172	548
RLCo_742	320	685	215	440
RLCo_1513	298	657	156	391
RLGy_40850	227	651	570	0
RLUn_73003	199	648	33	632
RLCo_4953	291	638	122	527
RLGy_32076	256	635	103	605
RLGy_41644	180	632	575	0
RLCo_1339	250	629	214	93
RLUn_43410	241	623	443	229
RLGy_38870	320	616	153	486
RLGy_40602	124	613	3194	0
RLGy_42545	597	602	99	439
RLGy_31362	267	593	225	373
RLCo_5500	165	589	729	188
RLCo_3754	497	586	82	567
RLGy_42721	468	585	431	66
RLGy_7648	360	580	375	317
RLGy_42699	332	576	446	36
RLGy_23874	308	575	101	556
RLCo_4387	167	567	188	59
RLCo_4984	300	564	42	602
RLCo_4902	219	560	158	454
RLGy_18111	338	556	135	510
RLGy_40734	342	553	366	67
RLCo_4367	241	552	135	344
RLGy_19042	371	542	352	191
RLGy_26031	269	536	497	1
RLUn_69530	155	534	181	322
RLCo_1334	247	531	177	32
RLCo_562	144	528	339	260
RLCo_3418	255	525	481	288
RLCo_359	195	523	171	77
RLGy_41891	203	518	103	400
RLGy_27588	61	517	604	5
RLCo_109	40	510	799	168
RLUn_43196	314	509	315	252
RLCo_4523	299	501	98	420
RLGy_9707	172	498	450	72
RLGy_41293	203	493	380	0
RLCo_5648	256	486	376	29
RLCo_3442	204	484	130	55
RLGy_41747	166	483	482	0
RLGy_39155	305	481	137	359
RLGy_38421	269	475	32	474
RLGy_41143	156	471	439	1
RLGy_41710	140	468	351	0
RLCo_206	191	468	155	20
RLGy_42731	212	461	538	0
RLUn_72642	223	460	21	414
RLGy_35404	174	455	440	0
RLCo_5394	134	455	87	352
RLGy_42529	318	454	191	258
RLGy_40811	210	453	1726	0
RLGy_40243	170	453	59	354
Gypsy-30_GR-I	258	451	144	256
RLGy_42704	100	449	501	0
RLCo_354	152	447	528	272
RLCo_751	217	446	146	66
RLGy_40937	119	442	2715	46
RLGy_16321	206	442	414	10
RLCo_4455	244	442	67	367
RLGy_26362	119	441	143	218
RLGy_42653	265	440	249	237
RLCo_5903	137	440	193	223
RLCo_5869	166	436	242	308
RLGy_40614	261	434	310	32
RLUn_72579	297	434	81	444
RLGy_38838	258	431	313	142
RLGy_25527	136	427	268	1
RLCo_3170	168	427	135	90
RLUn_43579	301	426	95	362
RLGy_20809	261	426	39	379
RLGy_40488	135	424	471	0
RLUn_73201	168	424	53	440
RLCo_1924	148	421	412	360
RLCo_999	217	421	147	57
RLGy_22111	253	421	115	351
RLCo_4774	209	421	93	152
RLCo_3157	136	420	122	89
RLGy_33885	141	418	9	298
RLGy_11590	137	417	313	0
RLGy_12829	222	417	305	31
RLCo_728	142	414	426	257
RLGy_41467	192	413	405	1
RLGy_31393	123	411	535	5
RLGy_13851	227	408	304	0
RLCo_6014	132	407	295	253
RLUn_45891	56	406	275	20
RLGy_8067	57	405	677	18
RLGy_34281	143	405	68	309
RLGy_12463	152	404	348	2
RLCo_2641	265	402	77	58
RLCo_3596	205	397	126	294
RLGy_40521	151	393	411	50
RLGy_12650	79	392	653	5
RLCo_793	185	392	145	240
RLCo_2400	173	392	134	46
RLGy_42108	307	391	68	336
RLGy_13177	109	388	463	44
RLGy_36880	148	387	9	339
RLGy_40409	254	383	154	263
RLCo_810	294	382	248	184
RLUn_72995	146	381	130	280
RLCo_1445	259	381	87	253
RLGy_14995	247	380	102	200
RLGy_41924	132	380	36	351
RLGy_39115	247	379	51	353
RLGy_32687	159	379	24	437
RLGy_41961	180	378	171	204
RLUn_44206	143	377	816	174
RLCo_201	181	377	542	202
RLGy_41782	80	377	421	11
RLGy_9836	159	377	344	0
RLCo_5513	153	377	237	211
RLCo_3158	159	377	106	14
RLGy_41149	314	376	265	0
RLCo_2102	250	367	42	295
RLGy_41586	220	364	192	3
RLCo_5939	162	364	65	357
RLGy_27861	234	363	165	131
RLGy_32330	163	363	118	297
RLGy_41845	209	363	88	290
RLGy_40611	112	362	335	2
RLCo_5714	268	361	593	194
RLGy_10528	112	361	520	119
RLCo_4971	311	361	311	341
RLGy_27250	90	361	260	4
RLGy_42235	151	361	10	479
RLGy_40145	109	359	163	259
RLUn_72941	249	359	86	269
RLUn_72826	94	354	135	256
RLGy_13865	65	353	367	0
RLGy_41296	106	351	406	21
RLCo_3197	241	351	98	253
RLCo_3793	159	351	52	34
RLGy_37676	211	351	36	463
RLCo_4569	129	349	37	165
RLCo_183	135	348	318	193
RLGy_26215	214	348	287	2
RLGy_42525	184	348	2	380
RLGy_25927	171	347	227	0
RLGy_34211	208	347	53	249
RLCo_799	121	345	158	165
RLGy_25807	213	342	245	8
RLGy_40883	78	341	2582	0
RLGy_40683	102	340	324	0
RLCo_4872	171	340	70	320
RLCo_342	154	339	129	48
RLGy_36645	28	338	14	0
RLCo_734	130	337	99	88
RLGy_36920	146	337	31	350
RLGy_40814	216	335	314	22
RLUn_44281	103	335	231	117
RLCo_1338	186	334	70	234
RLGy_28946	90	333	311	0
RLGy_40852	159	333	206	59
RLGy_31076	100	331	251	0
RLGy_6672	86	329	2026	0
RLGy_41775	116	329	300	0
RLUn_73666	245	328	80	255
RLUn_72350	300	328	66	406
RLUn_70151	112	326	22	300
RLUn_72714	235	324	154	255
RLGy_41430	186	323	185	40
RLGy_41449	90	322	397	0
RLGy_14477	108	321	194	127
RLCo_4805	126	319	311	193
RLGy_11079	117	319	306	0
RLGy_42666	66	318	1214	0
RLCo_838	97	318	464	64
RLCo_1354	128	318	363	128
RLGy_40935	87	318	240	0
RLCo_4091	115	318	97	61
RLCo_4191	105	317	63	67
RLGy_39729	180	316	53	331
RLGy_40432	161	315	223	49
RLCo_237	162	314	248	144
RLGy_40355	79	311	2339	0
RLCo_564	123	311	525	146
RLGy_26805	153	311	255	0
RLGy_37619	140	311	57	262
RLUn_70355	212	310	164	311
RLGy_38021	243	310	82	273
RLGy_37492	181	310	55	308
RLGy_11378	200	309	289	3
RLGy_12987	119	308	287	0
RLUn_66924	146	307	201	177
RLCo_328	84	306	477	39
RLGy_27871	72	305	271	0
RLGy_16466	180	304	346	17
RLCo_3063	88	304	29	8
RLGy_41596	150	302	195	70
RLUn_69426	128	302	176	126
RLGy_14397	43	302	165	0
RLGy_29837	97	300	275	0
RLUn_72979	185	300	57	268
RLGy_41385	87	298	274	0
RLGy_41448	161	297	287	3
RLGy_42756	219	296	180	41
RLCo_5383	111	296	163	237
RLUn_71551	62	295	375	32
RLUn_72607	183	295	136	280
RLUn_68861	90	294	241	44
RLGy_36699	147	293	204	121
RLGy_16900	306	292	67	196
RLGy_33785	115	292	11	328
RLUn_43924	88	290	734	9
RLCo_855	140	290	479	143
RLGy_7154	134	290	277	0
RLGy_29367	143	290	142	110
RLCo_604	109	290	64	44
RLUn_70237	241	290	45	283
RLGy_42589	198	290	27	260
RLGy_7272	156	289	119	108
RLGy_32725	73	288	116	142
Gypsy-27_GR-I	167	288	75	237
RLGy_33164	88	287	93	236
RLGy_34957	60	286	446	0
RLCo_5144	200	286	132	201
Gypsy-33_GR-I	215	286	80	188
RLGy_40445	97	285	274	0
RLUn_70618	145	285	22	257
RLGy_28862	218	284	264	0
RLGy_30105	134	284	227	33
RLGy_42009	144	284	6	345
RLCo_4690	118	283	48	233
RLCo_5441	91	282	447	52
RLGy_12814	214	282	252	0
RLGy_40342	81	282	228	35
RLUn_46013	75	281	197	88
RLCo_1923	175	281	71	154
RLGy_41196	164	280	326	1
RLGy_11789	31	280	203	41
RLCo_5199	193	280	49	291
RLUn_70381	107	279	91	154
RLCo_4494	173	279	55	270
RLCo_5056	215	279	24	302
RLCo_3409	82	277	290	129
RLGy_29876	96	277	214	0
RLGy_42426	117	277	53	287
RLCo_5181	150	276	51	273
RLGy_28606	44	275	316	0
RLCo_5488	90	275	274	37
Gypsy-49_GR-I	258	274	93	195
RLGy_36956	131	273	78	157
RLGy_40943	139	271	207	65
RLUn_60792	219	271	54	242
RLCo_5341	84	270	141	184
RLCo_3300	75	267	537	15
RLGy_30015	79	267	212	0
RLGy_39469	245	267	81	222
RLGy_9155	36	266	493	0
RLGy_31255	163	266	187	75
RLCo_4907	88	266	186	190
RLCo_2261	134	266	73	22
RLCo_4326	123	266	43	52
RLGy_33175	146	266	40	196
RLCo_5943	100	265	195	142
RLGy_42025	80	264	99	191
RLCo_3687	98	262	70	137
RLGy_39177	87	261	103	174
RLCo_5329	123	260	79	192
RLUn_69249	144	259	205	126
Gypsy-17_GR-I	257	259	167	178
RLCo_5434	137	258	282	176
RLGy_33796	142	258	85	219
RLCo_1639	119	257	54	144
RLGy_42720	57	256	581	0
RLCo_3148	103	255	92	4
RLCo_4414	92	255	69	82
RLGy_26449	68	254	233	0
RLGy_42213	72	254	215	77
RLGy_41583	22	254	182	0
RLGy_8951	103	254	180	2
RLGy_32907	143	254	96	45
RLCo_4040	178	254	11	291
RLUn_69928	62	254	7	199
RLGy_42296	82	254	6	270
RLGy_40383	37	253	389	3
RLCo_859	110	253	284	144
RLGy_41188	129	251	270	3
RLUn_45322	100	251	208	88
RLGy_26855	127	250	226	0
RLGy_42722	157	250	29	231
RLGy_39202	149	250	26	292
RLGy_41213	132	249	195	77
RLCo_4886	92	249	80	154
RLCo_1942	99	248	263	145
RLGy_40086	114	248	55	158
Caulimovirus-1_GR	158	248	50	196
RLGy_40805	67	247	576	45
RLCo_5440	82	247	168	73
RLGy_42248	135	247	99	155
RLGy_38887	113	247	85	184
RLGy_42190	86	247	39	272
RLGy_28243	130	246	152	97
RLUn_70219	162	246	150	155
RLUn_71996	147	246	62	195
RLCo_4607	205	244	44	224
RLGy_33171	137	244	18	267
RLCo_264	89	243	94	29
RLUn_65656	167	243	63	185
RLUn_68857	36	242	413	3
RLGy_41065	130	242	238	19
RLGy_14474	116	242	169	21
RLGy_6324	98	242	159	173
Gypsy-34_GR-I	160	242	46	212
RLGy_28620	42	241	279	0
RLCo_619	159	241	64	159
RLGy_29730	59	240	201	0
RLUn_71139	133	240	116	199
RLGy_29521	104	238	305	0
RLGy_11119	42	237	1270	0
RLGy_6912	145	237	85	131
RLUn_71783	115	236	138	115
RLGy_40463	114	235	227	20
RLGy_40974	133	235	151	37
RLGy_28533	143	235	41	215
RLCo_4822	90	234	172	120
RLUn_72960	146	234	59	188
RLCo_4840	67	234	2	267
RLGy_23306	186	233	710	1
RLGy_42663	38	233	310	0
RLCo_3470	25	233	199	5
RLGy_42204	118	232	52	242
RLUn_46237	75	230	135	98
RLCo_1446	92	230	69	24
RLGy_36931	79	229	12	237
RLCo_570	80	228	230	90
RLGy_40695	61	228	225	3
RLGy_41194	90	228	223	0
RLGy_12536	66	228	212	2
Gypsy-59_GR-I	149	228	123	95
Gypsy-43_GR-I	145	228	57	212
RLGy_36925	131	228	44	142
RLGy_10922	49	226	411	11
RLCo_4482	48	226	40	203
RLCo_3024	69	225	225	67
RLGy_26513	164	225	151	4
RLGy_38598	82	225	38	178
RLCo_2818	146	225	37	181
RLGy_8091	85	223	211	0
RLGy_41384	90	223	207	35
RLGy_6380	107	223	131	123
RLUn_72619	144	223	54	213
RLCo_5110	98	223	51	144
RLGy_38900	130	223	50	183
RLGy_11170	66	222	207	4
RLGy_37788	130	222	82	198
RLGy_26735	63	222	26	0
RLGy_16234	118	221	131	66
RLCo_4198	84	221	130	21
RLCo_364	84	220	603	77
RLGy_37049	80	220	1	195
RLGy_40706	84	219	2685	0
RLGy_41040	167	219	209	1
RLGy_41540	66	219	190	46
RLGy_39045	110	219	107	95
RLUn_59664	125	219	99	137
RLCo_3303	60	219	64	57
RLGy_32826	99	219	8	218
RLGy_15235	94	218	155	67
RLCo_3231	65	218	155	88
RLGy_14425	53	217	574	15
RLCo_501	120	217	390	81
RLCo_3511	85	217	265	114
RLGy_30871	124	216	312	0
RLGy_38573	81	216	87	161
RLCo_3739	54	215	178	40
RLGy_39443	181	215	160	156
RLGy_34112	95	215	2	234
RLGy_16715	36	214	737	0
RLGy_10309	88	214	314	90
RLGy_31819	164	214	88	108
RLGy_42776	105	214	57	153
RLUn_70915	84	214	12	159
RLCo_149	71	213	225	154
RLGy_40336	67	213	214	68
RLCo_3167	75	213	44	38
RLGy_42575	150	213	20	208
RLUn_70778	61	213	1	146
RLUn_44585	20	212	330	1
RLGy_40636	93	211	2330	2
RLGy_35468	38	211	308	0
RLGy_40496	98	211	236	48
RLGy_38101	143	211	48	303
RLGy_24836	186	211	42	156
RLGy_38144	115	211	5	184
RLGy_34348	29	210	280	0
RLCo_895	127	210	273	32
RLGy_40404	137	210	158	14
Gypsy-55_GR-LTR	127	210	1	213
RLCo_4065	73	209	186	104
RLGy_28655	162	209	95	42
RLGy_42527	162	209	19	247
RLGy_21466	116	208	127	131
RLUn_73826	213	208	110	113
RLGy_37909	113	208	61	171
RLCo_6041	143	208	41	178
RLUn_72781	56	207	67	174
RLGy_12479	85	206	289	107
RLGy_16160	113	206	257	84
RLGy_25998	128	206	231	0
RLCo_34	176	206	63	140
RLGy_40094	90	206	3	245
RLUn_44422	29	205	586	10
RLGy_29460	82	205	192	0
RLGy_35642	109	204	162	2
RLGy_39895	66	204	103	151
RLGy_37400	86	204	48	165
RLGy_7834	74	203	161	0
RLGy_7351	117	203	156	31
RLGy_42674	139	203	60	203
RLGy_42223	77	203	7	191
RLGy_40585	87	202	600	3
RLGy_40629	103	202	153	0
RLCo_375	61	202	80	85
RLGy_31782	154	202	41	156
RLCo_3582	77	201	179	121
RLGy_42015	113	201	66	124
RLCo_3462	122	201	38	125
RLGy_36901	117	201	37	196
RLCo_5169	116	201	29	161
RLGy_39234	124	201	22	174
RLGy_14070	37	200	245	0
RLCo_3271	88	200	42	110
RLUn_73200	86	200	14	223
RLUn_70582	119	200	3	220
RLGy_41359	109	199	128	91
RLUn_58930	152	199	99	177
RLCo_4083	137	199	76	106
RLCo_4469	93	199	55	162
RLGy_39165	95	199	52	132
RLCo_4394	80	199	49	165
RLGy_17810	87	198	154	0
RLGy_28692	88	198	150	0
RLUn_69780	72	198	145	62
RLUn_70565	137	198	119	199
RLCo_955	101	198	79	103
RLGy_39280	94	198	73	162
RLGy_34733	102	197	173	0
RLCo_5569	51	197	169	109
RLCo_5038	55	197	104	101
RLUn_70484	50	197	78	122
RLGy_34293	111	197	0	203
RLGy_30562	121	196	256	2
RLGy_15611	85	195	143	0
RLCo_3902	15	195	25	2
RLGy_6405	37	194	449	0
RLUn_44589	45	194	116	109
RLUn_71032	78	194	5	191
RLGy_25678	50	193	365	8
RLGy_18195	124	193	126	64
RLGy_32263	61	193	53	112
RLCo_4502	68	193	31	200
RLGy_30992	103	192	210	4
RLGy_13980	100	191	334	132
RLGy_41202	75	191	111	17
RLGy_36430	152	191	71	116
RLCo_4548	94	191	49	116
RLGy_33699	65	191	0	172
RLUn_44395	46	190	335	29
RLUn_49567	84	190	133	38
RLGy_41554	100	190	112	0
RLCo_5299	76	190	49	123
RLCo_950	58	189	212	73
RLGy_41301	99	189	190	0
RLGy_12885	117	189	163	2
RLGy_17854	101	189	161	58
RLGy_41869	75	189	118	65
RLCo_3534	79	189	47	122
RLCo_3576	101	189	41	137
RLGy_34213	127	189	25	168
RLGy_9850	77	188	287	87
RLGy_8462	213	188	133	69
RLGy_13096	55	188	125	0
Gypsy-18_GR-I	126	188	39	91
RLUn_47836	112	188	32	112
RLUn_73450	67	188	18	169
RLCo_4176	75	188	7	190
RLCo_5754	102	188	6	182
RLGy_40760	62	187	770	2
RLGy_15987	44	187	293	0
RLGy_7512	73	187	285	5
RLCo_4508	54	187	118	117
RLCo_2921	131	187	72	152
RLGy_30779	127	187	41	129
RLGy_34256	152	187	31	139
RLCo_4839	121	187	21	121
RLGy_36759	120	187	9	220
RLCo_5331	103	187	6	144
RLUn_70739	85	187	6	183
RLUn_73440	103	187	4	195
RLCo_400	79	186	72	88
RLUn_70351	142	186	71	174
RLCo_4136	100	186	48	162
RLGy_41977	92	186	25	163
RLGy_7533	61	185	195	0
RLGy_26056	9	185	177	0
RLCo_6019	63	185	153	101
RLGy_33644	65	185	56	152
RLCo_5898	109	185	52	113
RLCo_4509	66	185	47	126
RLCo_5283	133	185	38	149
RLGy_6360	97	184	149	3
RLUn_63903	144	184	96	119
RLGy_7441	15	183	664	1
RLGy_12129	40	183	345	3
RLCo_4402	129	183	51	126
RLUn_70170	157	183	20	178
RLGy_11602	77	182	203	11
RLGy_40877	45	182	181	0
RLGy_12748	79	182	111	0
RLUn_70481	137	182	47	207
RLCo_1304	128	182	47	131
RLGy_24721	116	181	99	139
RLGy_33849	114	181	68	64
RLGy_35904	43	181	64	0
RLGy_33166	123	181	56	172
RLUn_73227	121	181	33	131
RLUn_45655	91	181	31	97
RLGy_32321	105	181	26	163
RLGy_38811	62	181	18	119
RLUn_43902	41	180	353	20
RLGy_12996	122	180	284	0
RLGy_33567	78	180	103	96
RLGy_34282	94	180	55	131
RLGy_7925	48	179	1404	0
RLGy_12201	96	179	151	3
RLCo_4792	43	179	127	149
RLUn_60354	134	179	54	166
RLGy_40446	124	178	340	68
RLGy_34135	109	178	21	166
RLGy_11586	81	177	272	89
RLGy_29194	94	177	105	0
RLGy_41177	80	176	112	0
RLGy_26296	78	176	66	76
RLGy_21148	85	176	65	135
RLGy_14155	130	176	41	174
RLCo_5020	74	176	23	111
RLGy_42793	113	175	169	0
RLCo_4238	69	175	89	116
RLGy_40046	135	175	32	136
RLUn_72585	112	175	31	131
RLCo_3889	75	175	4	169
RLGy_12283	42	174	183	0
RLUn_69129	70	174	101	17
RLCo_3857	67	174	57	145
RLGy_32619	47	174	7	40
RLGy_40575	24	173	346	0
RLGy_34610	79	173	144	14
RLCo_4486	130	173	32	152
RLGy_22254	93	173	22	150
Gypsy-28_GR-I	123	173	17	155
RLUn_73624	52	171	529	28
RLUn_43008	71	171	194	15
RLGy_40652	101	171	166	24
RLGy_30669	129	171	141	7
RLGy_34480	80	171	129	30
RLGy_18173	146	171	53	172
RLCo_3597	91	171	40	72
RLUn_69077	37	170	86	10
RLCo_5027	119	170	26	111
RLGy_30661	99	169	161	1
RLGy_35669	16	169	153	0
RLGy_41148	71	169	125	0
RLGy_28122	128	169	97	83
RLGy_35630	69	169	77	4
RLCo_6109	118	169	58	87
RLGy_42364	121	169	41	153
RLUn_72878	63	169	41	140
RLGy_40997	80	168	142	0
RLGy_16526	74	168	125	20
RLGy_42164	131	168	29	163
RLGy_39370	110	168	18	156
RLGy_30875	47	167	120	39
RLGy_25364	58	167	85	78
RLUn_47791	87	167	52	106
RLGy_33079	83	167	3	173
RLGy_13610	37	166	433	0
RLCo_5029	77	166	56	69
RLCo_241	71	166	28	100
RLGy_26722	90	166	27	149
RLGy_32179	42	166	7	35
RLUn_70004	12	165	244	0
RLGy_41150	85	165	126	0
RLCo_6133	164	165	79	85
RLGy_42537	124	165	34	100
RLCo_4821	95	165	10	224
RLGy_10745	12	164	267	0
RLGy_36086	89	164	176	0
RLCo_68	99	164	94	31
RLCo_768	97	164	62	116
RLGy_36356	49	164	14	156
RLGy_30604	57	163	113	0
RLGy_27690	169	163	107	43
RLCo_4108	80	163	80	132
RLUn_70298	123	163	34	138
RLGy_31384	69	163	0	221
RLGy_12816	140	162	128	29
RLGy_28971	125	162	95	34
RLGy_38796	88	162	70	90
RLCo_3699	75	162	41	83
RLCo_4633	39	162	36	6
RLGy_34160	51	162	12	8
RLGy_39790	60	162	9	174
RLCo_780	91	161	218	43
RLGy_14975	137	161	198	0
RLGy_10826	53	161	173	7
RLGy_34887	35	161	157	0
RLGy_35504	36	161	133	0
RLGy_22765	93	161	120	0
RLGy_6692	59	161	102	46
RLCo_3977	127	161	48	104
RLGy_30112	102	161	46	145
RLCo_6152	109	161	43	114
RLCo_5684	34	161	32	39
RLGy_16804	37	160	208	0
RLCo_3560	33	160	153	16
RLGy_14198	74	160	150	0
RLGy_34373	115	160	108	16
RLGy_28911	29	159	223	0
RLGy_40364	65	159	136	0
RLUn_73646	43	159	134	49
RLGy_28379	129	159	102	35
RLGy_39897	79	159	68	107
RLUn_72353	40	159	62	107
RLUn_70482	95	159	52	144
RLCo_2977	55	159	16	93
RLCo_848	65	158	132	80
RLUn_70965	148	158	18	150
RLCo_4912	94	158	16	147
RLGy_41356	39	157	158	0
RLGy_22510	108	157	156	0
RLGy_17922	92	157	147	29
RLGy_16057	90	157	100	17
RLGy_25951	47	157	99	0
RLGy_31810	133	157	86	104
RLGy_12734	83	157	71	58
RLCo_4059	46	157	11	113
RLGy_28779	33	156	264	7
RLGy_15919	62	156	134	0
RLGy_30905	89	156	120	0
RLGy_26565	79	156	112	1
RLGy_11024	74	156	107	48
RLUn_43183	71	156	89	30
RLUn_72446	124	156	81	149
RLCo_5160	142	156	74	136
RLGy_32430	51	156	17	115
RLGy_40450	43	155	355	0
RLGy_28172	23	155	271	0
RLGy_27210	43	155	170	1
RLGy_34884	42	155	133	0
RLGy_14184	68	155	124	2
RLGy_27085	101	155	100	0
RLGy_42500	116	155	81	56
RLGy_17466	76	155	63	58
RLCo_3073	43	155	44	57
Gypsy-56_GR-LTR	127	155	0	176
RLGy_11766	49	154	186	28
RLGy_17701	79	154	120	21
RLGy_36730	144	154	49	107
RLCo_4219	67	154	34	85
RLCo_3065	89	154	33	79
RLGy_33617	105	154	13	169
RLGy_30623	63	153	142	1
RLCo_4205	104	153	26	130
RLGy_16030	69	152	162	0
RLGy_21389	99	152	66	105
RLGy_39108	94	152	19	132
RLUn_73166	57	152	3	156
RLGy_40884	66	151	1805	0
RLGy_40451	78	151	675	0
RLGy_12251	95	151	153	0
RLGy_23303	94	151	131	18
RLGy_6180	93	151	110	2
RLUn_45417	52	151	95	71
RLGy_29934	66	151	94	63
RLUn_71872	114	151	73	123
RLGy_33843	59	151	28	98
RLGy_40238	89	151	21	100
RLUn_71120	69	151	9	129
RLCo_5128	41	151	1	205
RLGy_15146	25	150	289	1
RLGy_41014	83	150	161	0
RLGy_28845	76	150	156	0
RLUn_72519	97	150	22	150
RLGy_27393	98	149	128	3
RLGy_34947	65	149	56	74
RLUn_70464	96	149	25	75
RLCo_5999	58	149	6	156
RLGy_32153	87	149	2	154
RLGy_27820	65	148	197	0
RLGy_12678	128	148	190	0
RLGy_41131	43	148	131	0
RLUn_45241	61	148	126	49
RLUn_70588	92	148	74	66
RLGy_27657	22	148	74	0
RLGy_37085	82	148	51	116
RLGy_42275	56	148	41	141
RLGy_38699	112	148	32	147
RLGy_33794	51	148	28	79
RLUn_73787	70	148	16	120
RLCo_5571	65	147	219	34
RLGy_14301	76	147	213	64
RLGy_40363	201	147	183	0
RLCo_2060	44	147	153	99
Gypsy-26_GR-I	58	147	44	132
RLCo_2863	49	147	38	54
RLGy_9780	55	146	262	43
RLGy_34391	199	146	148	14
RLUn_69798	101	146	111	114
RLCo_3622	60	146	69	67
RLCo_2753	61	146	56	91
RLCo_4751	122	146	42	147
RLUn_72872	91	146	32	133
RLGy_42245	55	146	8	125
RLGy_12156	39	145	145	0
RLGy_41768	35	145	118	0
RLGy_30771	67	145	113	5
RLGy_26080	92	145	92	0
RLGy_25570	60	145	66	122
RLUn_72944	101	145	51	121
RLCo_3895	58	145	46	96
RLUn_45705	122	145	25	107
RLCo_2821	100	145	25	111
RLUn_72584	100	145	12	126
RLGy_10291	125	144	140	12
RLGy_13329	99	144	113	0
RLGy_19639	121	144	106	47
RLGy_17641	69	144	93	100
RLUn_72869	100	144	64	107
RLGy_12318	95	144	63	20
RLGy_34095	124	144	20	86
RLCo_5055	38	144	18	153
RLUn_72351	72	144	9	152
RLGy_37834	52	144	8	125
RLGy_33356	46	144	4	103
RLGy_8654	45	143	2216	0
RLGy_8701	145	143	151	29
RLGy_30985	94	143	130	0
RLGy_41243	47	143	118	10
RLGy_35645	137	143	100	6
RLCo_3738	45	142	296	6
RLGy_26411	59	142	197	46
RLGy_41017	57	142	168	0
RLCo_36	44	142	155	16
RLUn_43226	61	142	145	18
RLGy_34838	86	142	119	0
RLUn_73663	18	142	100	0
RLGy_42026	92	142	75	149
RLCo_5173	90	142	25	131
RLCo_3851	50	142	23	132
RLUn_71610	83	142	18	120
RLUn_72529	117	142	16	129
RLCo_4074	71	142	15	101
RLGy_37545	66	142	2	153
RLGy_7681	111	141	118	11
RLGy_29537	69	141	110	1
RLGy_10417	109	141	104	33
RLGy_33576	71	141	25	108
RLCo_4757	42	140	96	91
RLGy_26299	86	140	88	18
RLGy_37086	57	140	70	79
RLGy_9289	68	140	68	58
RLUn_68032	84	140	33	100
RLCo_4214	83	140	20	97
RLGy_20849	56	140	19	157
RLGy_11936	65	139	142	11
RLCo_5703	34	139	137	48
RLGy_26784	133	139	126	61
RLGy_19597	50	139	114	42
RLGy_26782	73	139	111	0
RLGy_27545	53	139	100	41
RLCo_933	66	139	94	107
RLGy_40820	80	139	93	63
RLGy_26768	52	139	87	31
RLGy_35299	32	139	78	1
RLCo_2447	57	139	35	83
RLCo_4384	82	139	27	151
RLGy_37484	51	139	25	93
RLGy_40168	85	139	15	115
RLUn_57195	92	139	4	169
RLGy_7077	47	138	277	16
RLGy_10220	74	138	126	11
RLGy_25776	62	138	115	0
RLGy_26514	89	138	112	0
RLCo_4496	45	138	108	88
RLGy_28452	74	138	101	25
RLUn_58094	101	138	54	117
RLCo_444	49	138	40	2
Gypsy-41_GR-I	75	138	33	132
RLGy_36409	86	138	9	97
RLGy_32034	77	138	8	118
RLGy_38018	72	138	6	146
RLGy_40810	155	137	323	34
RLGy_9315	26	137	152	1
RLCo_5915	37	137	96	49
RLGy_28983	48	137	52	0
RLCo_4998	86	137	35	114
RLCo_1876	81	137	35	39
RLGy_32908	76	137	26	150
RLCo_5279	118	137	25	82
RLGy_37041	66	137	0	189
RLGy_10148	38	136	272	0
RLGy_26752	32	136	174	0
RLGy_40400	66	136	171	29
RLGy_20378	71	136	127	4
RLCo_3664	73	136	123	41
RLGy_40931	98	136	89	12
Gypsy-48_GR-I	159	136	77	30
RLGy_10366	84	136	66	53
RLGy_31720	69	136	17	141
RLGy_29802	30	135	208	0
RLGy_40467	16	135	180	0
RLGy_9664	26	135	178	0
RLGy_26864	84	135	150	0
RLGy_35287	53	135	149	0
RLGy_26373	52	135	138	0
RLGy_35324	62	135	129	0
RLGy_41431	49	135	110	0
RLGy_12788	91	135	97	50
RLGy_20619	62	135	96	0
RLCo_5510	72	135	80	88
RLUn_67305	78	135	53	103
RLCo_4014	68	135	30	66
RLGy_33836	75	135	21	117
RLGy_36939	70	135	4	181
RLGy_28809	54	134	181	0
RLGy_6952	96	134	141	18
RLGy_7361	59	134	119	6
RLGy_29606	95	134	95	0
RLCo_4750	75	134	25	130
RLGy_40229	61	134	20	80
RLGy_16473	93	133	214	0
RLGy_10201	87	133	132	0
RLGy_13516	27	133	116	0
RLGy_23253	123	133	103	18
RLGy_6370	66	133	96	0
RLCo_1959	58	133	35	78
RLCo_4736	59	133	5	83
RLGy_42770	27	132	1404	0
RLGy_25393	31	132	328	0
RLUn_44812	25	132	189	0
RLGy_41064	69	132	140	14
RLGy_36950	90	132	58	157
RLUn_47997	85	132	44	77
RLGy_24476	59	132	17	129
RLUn_44013	98	132	15	130
RLGy_33207	52	132	15	74
RLGy_36423	113	132	11	96
RLGy_37323	67	132	5	134
RLGy_9396	31	131	993	0
RLGy_15853	55	131	170	0
RLGy_12821	100	131	113	8
RLGy_9912	80	131	113	0
RLGy_30272	84	131	91	82
RLGy_20150	121	131	84	16
RLGy_26007	77	131	80	0
RLGy_10422	83	131	71	49
RLUn_45231	54	131	46	64
RLGy_41988	91	131	37	149
RLGy_34697	50	131	35	0
RLGy_42175	92	131	18	93
RLCo_5913	103	131	14	116
RLGy_38880	76	131	11	94
RLGy_37988	70	131	5	135
RLUn_44192	35	130	345	32
RLGy_41174	21	130	195	0
RLGy_27715	74	130	153	0
RLGy_40617	19	130	137	5
RLGy_36573	64	130	128	0
RLGy_6657	11	130	119	0
RLGy_25425	42	130	115	34
RLGy_13391	166	130	71	33
RLGy_34955	90	130	66	64
RLGy_28241	25	130	35	0
RLUn_72799	109	130	22	115
RLGy_32561	40	130	10	114
RLUn_70889	67	130	4	105
RLGy_33959	56	130	3	98
RLGy_33654	57	130	0	98
RLGy_39802	54	130	0	130
RLUn_45452	90	129	78	101
RLUn_73764	63	129	77	43
RLCo_5031	38	129	50	138
RLGy_25785	71	129	42	1
RLCo_3153	32	129	33	10
RLUn_56492	97	129	27	68
RLGy_32503	47	129	26	69
RLGy_32790	68	129	9	99
RLGy_32272	55	129	5	131
RLGy_41102	52	128	116	5
RLGy_10764	85	128	106	46
RLGy_31173	48	128	105	3
RLGy_27537	55	128	72	0
RLGy_12494	90	128	66	5
RLGy_19870	74	128	23	94
RLGy_35074	24	127	152	0
RLGy_9857	95	127	110	20
RLGy_35933	65	127	110	1
RLGy_20603	120	127	93	13
RLGy_22286	96	127	84	0
RLGy_29497	22	127	83	26
RLCo_350	59	127	75	49
RLCo_2837	59	127	34	80
RLCo_4015	58	127	33	116
RLGy_37962	45	127	31	88
RLGy_27729	105	127	26	131
RLGy_40215	58	127	17	82
RLGy_42075	83	127	3	124
RLGy_38219	27	127	0	143
RLCo_578	37	126	162	16
RLGy_30957	37	126	117	1
RLCo_5568	43	126	99	15
RLCo_147	107	126	83	50
RLGy_12928	72	126	80	43
RLCo_4898	70	126	78	71
RLGy_16523	52	126	69	1
RLCo_4018	28	126	33	62
RLGy_31450	56	126	23	90
RLGy_8977	36	125	972	15
RLCo_208	56	125	199	44
RLGy_16849	98	125	123	0
RLGy_29435	48	125	105	59
RLGy_28638	20	125	87	2
RLCo_2852	45	125	35	60
RLGy_38876	79	125	34	84
RLCo_4859	81	125	32	92
RLCo_3771	74	125	22	95
RLGy_37225	63	125	10	124
RLCo_3917	43	125	8	56
RLGy_39239	34	125	4	140
RLGy_33593	42	125	0	91
RLGy_8698	64	124	136	1
RLGy_26312	95	124	79	29
RLGy_16384	56	124	53	22
RLGy_31088	81	124	38	1
RLGy_20846	82	124	27	70
RLUn_51903	80	124	27	99
RLGy_38319	83	124	9	98
RLGy_39064	61	124	4	122
RLCo_3734	35	123	150	31
RLGy_13176	32	123	135	13
RLGy_11797	41	123	131	0
RLGy_36450	41	123	103	0
RLGy_13616	82	123	85	0
RLGy_13218	50	123	79	33
RLGy_30011	113	123	44	63
RLUn_69797	61	123	35	30
RLCo_2565	54	123	29	94
RLGy_33150	68	123	23	96
RLGy_36692	27	123	3	20
RLGy_32124	40	123	0	3
RLGy_28484	104	122	102	14
RLGy_40701	63	122	97	0
RLCo_3030	63	122	43	6
RLGy_33872	64	122	38	57
RLCo_3966	39	122	32	39
RLCo_1124	66	122	26	95
RLGy_8540	94	122	21	95
RLGy_24571	51	122	19	80
RLUn_53364	39	122	15	11
RLCo_4338	33	122	11	43
RLCo_5715	30	122	4	48
RLUn_72501	34	122	2	117
RLCo_4232	18	122	2	22
RLGy_40658	72	121	1875	0
RLGy_40426	85	121	151	9
RLGy_27837	50	121	147	0
RLGy_14615	72	121	126	0
RLGy_33649	69	121	74	95
RLGy_38325	72	121	52	82
RLGy_26113	33	121	48	0
RLCo_4877	71	121	34	106
RLGy_41308	74	121	33	78
RLCo_4150	47	121	23	73
RLCo_4926	108	121	22	111
RLGy_37513	71	121	22	106
RLGy_37023	59	121	17	86
RLGy_10890	37	120	122	0
RLGy_34327	61	120	100	0
RLGy_41277	76	120	98	3
RLGy_9732	88	120	54	40
RLGy_41871	93	120	46	73
RLGy_34163	76	120	45	51
RLGy_38853	52	120	44	86
RLCo_877	59	120	38	60
RLGy_37741	60	120	21	78
RLGy_36782	50	120	18	116
RLCo_3294	67	120	14	60
RLGy_23994	70	120	2	117
RLGy_16172	81	119	119	10
RLGy_29873	26	119	118	1
RLCo_421	104	119	99	78
RLGy_19527	62	119	99	5
RLGy_7493	23	119	92	0
RLGy_35758	37	119	87	0
RLCo_3784	43	119	83	70
RLGy_35511	46	119	80	6
RLGy_12230	57	119	66	29
RLGy_38612	61	119	44	100
RLUn_69168	89	119	43	64
RLGy_33194	68	119	40	67
RLUn_44558	102	119	34	77
RLCo_4518	37	119	27	12
RLGy_25764	64	119	26	84
RLCo_2813	53	119	25	130
RLUn_72275	45	119	4	125
RLGy_30102	25	118	216	1
RLGy_25379	52	118	149	0
RLGy_26837	43	118	110	0
RLGy_27227	67	118	107	13
RLCo_4183	70	118	83	67
RLGy_28025	61	118	83	43
RLGy_40799	36	118	81	31
RLCo_5653	46	118	79	69
RLCo_76	72	118	71	28
RLGy_25674	72	118	68	0
RLUn_70136	80	118	57	107
RLGy_27976	121	118	44	0
RLGy_25878	50	118	31	86
RLUn_66055	91	118	24	101
RLGy_32649	51	118	21	72
RLGy_32267	84	118	18	51
RLCo_1835	106	118	16	129
RLGy_38369	76	118	16	85
RLUn_72702	51	118	9	110
RLGy_36936	89	118	6	138
RLGy_26371	31	118	1	4
RLUn_72329	78	118	0	127
RLGy_32188	52	118	0	140
RLGy_13870	57	117	120	1
RLGy_24946	66	117	100	7
RLGy_27272	100	117	83	1
RLCo_3678	52	117	32	15
RLGy_37248	64	117	23	94
RLGy_25256	69	117	18	97
RLUn_72858	94	117	15	94
RLGy_25879	60	117	7	0
RLUn_70152	72	117	6	98
RLGy_32825	46	117	4	32
RLGy_40370	77	116	240	20
RLGy_9484	24	116	224	0
RLGy_11711	33	116	151	0
RLGy_35430	56	116	116	3
RLGy_11134	89	116	114	1
RLGy_40619	32	116	81	4
RLGy_29803	99	116	75	36
RLGy_6603	95	116	61	19
RLGy_25691	36	116	51	0
RLGy_42577	72	116	35	85
RLUn_73080	90	116	9	113
RLGy_21555	36	116	2	109
RLGy_15063	18	115	486	0
RLGy_9441	47	115	100	0
RLGy_14643	80	115	97	4
RLGy_29669	82	115	89	33
RLGy_26690	48	115	81	1
RLCo_60	59	115	65	64
RLGy_27186	67	115	61	37
RLGy_31964	74	115	24	83
RLGy_32368	76	115	20	101
Gypsy-52_GR-LTR	87	115	0	117
RLGy_40448	69	114	819	0
RLGy_41386	58	114	146	1
RLGy_40757	66	114	123	8
RLGy_11397	26	114	106	0
RLGy_41626	97	114	103	1
RLGy_40402	40	114	97	51
RLGy_6550	82	114	88	11
RLCo_953	42	114	78	14
RLGy_19621	70	114	61	38
RLUn_44510	30	114	60	15
RLCo_4405	53	114	51	96
RLGy_19333	76	114	48	27
RLGy_38882	82	114	34	100
RLGy_42395	64	114	27	99
RLCo_1929	73	114	20	69
RLUn_70755	57	114	19	90
RLGy_37709	62	114	2	105
RLGy_33614	73	114	1	124
RLGy_36995	59	114	0	86
RLGy_36321	41	114	0	71
RLUn_73725	11	114	0	39
RLGy_9876	67	113	151	3
RLGy_30345	33	113	142	0
RLGy_10343	81	113	115	16
RLGy_25914	5	113	105	0
RLCo_520	111	113	89	89
RLUn_69417	59	113	71	57
RLCo_5278	40	113	34	72
RLGy_41828	91	113	26	108
RLCo_2776	48	113	16	16
RLCo_2177	138	113	13	124
RLGy_31742	10	113	2	112
RLGy_40741	61	112	174	0
RLCo_1488	53	112	138	41
RLGy_35204	12	112	99	0
RLGy_9893	80	112	94	4
RLCo_1970	42	112	80	70
RLGy_40889	37	112	77	0
RLUn_72531	119	112	57	111
RLCo_5639	79	112	43	74
RLCo_566	55	112	42	22
RLGy_32054	44	112	40	61
Gypsy-18_GR-LTR	66	112	23	116
RLCo_659	82	112	22	78
RLGy_42305	49	112	21	115
RLCo_2670	71	112	15	16
RLGy_11633	36	111	266	0
RLGy_8439	20	111	198	0
RLGy_12036	87	111	143	2
RLCo_3427	45	111	122	47
RLGy_25430	68	111	83	30
RLGy_23888	86	111	77	15
RLUn_62551	79	111	77	117
RLUn_47853	88	111	75	70
RLGy_7651	47	111	63	30
RLCo_5975	41	111	55	99
RLGy_28037	113	111	50	39
RLUn_45495	71	111	47	59
RLGy_42600	94	111	33	77
RLCo_4209	57	111	30	89
RLGy_42565	67	111	23	90
RLCo_4369	56	111	21	48
RLCo_3846	51	111	17	90
RLGy_42539	57	111	15	94
RLGy_22200	35	111	14	106
RLUn_72626	58	111	9	78
RLCo_2068	39	111	2	2
RLGy_12728	49	110	110	11
RLGy_6915	46	110	97	0
RLGy_38618	81	110	44	99
RLCo_377	104	110	33	81
RLCo_3776	25	110	3	81
RLGy_15716	47	109	1214	1
RLGy_9435	114	109	131	26
RLCo_922	33	109	114	52
RLGy_16283	50	109	93	3
RLGy_11018	60	109	88	0
RLGy_14102	81	109	82	1
RLUn_43733	55	109	82	5
RLUn_45674	43	109	77	29
RLGy_40547	49	109	75	32
RLUn_44955	63	109	64	58
RLCo_265	47	109	46	19
RLGy_18993	61	109	36	53
RLCo_3925	75	109	30	91
RLUn_68140	85	109	24	113
RLCo_6106	87	109	17	92
RLCo_4088	38	109	14	94
RLGy_37931	29	109	6	92
RLGy_37024	57	109	5	125
RLGy_32869	18	109	5	0
RLGy_38531	51	109	4	105
RLCo_3091	17	109	1	0
RLGy_36872	22	109	0	126
RLGy_40746	43	108	192	5
RLCo_656	47	108	176	2
RLGy_41093	35	108	170	5
RLGy_16558	23	108	162	0
RLGy_7626	62	108	122	0
RLGy_7881	56	108	87	2
RLGy_30209	62	108	81	47
RLGy_34782	50	108	78	0
RLGy_34965	56	108	69	0
RLCo_4717	46	108	58	99
RLCo_1518	106	108	40	80
RLGy_37628	44	108	24	102
RLUn_71069	105	108	15	120
RLGy_42053	46	108	1	124
RLGy_40121	34	108	0	139
RLGy_28346	57	107	121	0
RLGy_41283	55	107	105	24
RLGy_41797	81	107	90	17
RLGy_20593	79	107	85	8
RLGy_13546	43	107	83	0
RLGy_41482	30	107	74	0
RLUn_72913	81	107	49	135
RLGy_20172	38	107	48	69
RLGy_41611	59	107	45	81
RLGy_42377	36	107	45	47
RLGy_31743	39	107	38	83
RLUn_73703	72	107	37	79
RLGy_38858	42	107	23	70
RLGy_37902	72	107	20	102
RLGy_21949	43	107	19	92
RLUn_70284	61	107	5	139
RLCo_5177	47	107	3	104
RLGy_7247	54	106	143	0
RLGy_7509	82	106	132	0
RLGy_25575	59	106	117	0
RLGy_10730	43	106	116	0
RLGy_11969	8	106	105	0
RLGy_26709	77	106	83	0
RLGy_30798	80	106	73	23
RLGy_35009	38	106	65	0
RLGy_10429	90	106	64	44
RLGy_8527	23	106	53	43
RLCo_4436	61	106	41	113
RLGy_12497	63	106	37	55
RLGy_40175	56	106	35	64
RLGy_42272	89	106	25	70
RLGy_21828	75	106	21	78
RLCo_4464	46	106	17	85
RLCo_4034	31	106	7	98
RLGy_33093	39	106	4	84
RLGy_32454	57	106	0	155
RLGy_12091	57	105	1954	8
RLGy_7205	48	105	1237	0
RLGy_11905	21	105	246	0
RLGy_10907	26	105	155	8
RLGy_40987	65	105	85	5
RLCo_4427	32	105	70	55
RLGy_32950	67	105	56	88
RLGy_29513	69	105	55	27
RLGy_17654	51	105	53	49
RLGy_33615	36	105	35	89
RLGy_38810	69	105	28	83
RLGy_19035	76	105	26	81
RLCo_4850	32	105	13	84
RLGy_38358	100	105	12	89
RLCo_382	31	104	219	15
RLGy_30350	39	104	110	1
RLGy_34741	23	104	104	0
RLGy_29474	24	104	103	0
RLGy_27597	39	104	69	47
RLUn_57428	65	104	35	104
RLCo_2480	38	104	30	62
RLUn_70993	58	104	17	76
RLGy_31822	69	104	11	94
RLGy_6344	58	104	11	89
RLCo_4279	48	104	8	98
RLGy_33295	46	104	1	102
RLGy_37500	56	104	0	139
RLGy_10344	110	103	155	0
RLUn_73598	9	103	153	5
RLGy_27555	69	103	122	44
RLGy_28280	100	103	104	2
RLGy_28167	62	103	57	5
RLCo_1455	76	103	53	51
RLCo_2737	48	103	41	7
RLGy_32489	71	103	38	63
RLCo_3508	37	103	37	12
RLGy_31806	34	103	33	83
RLCo_5345	52	103	25	83
RLUn_70446	71	103	24	114
RLCo_5881	40	103	8	80
RLUn_70922	48	103	7	126
RLUn_70072	42	103	3	94
RLUn_73836	43	103	1	108
RLGy_33570	13	103	1	86
RLGy_38723	60	103	0	133
RLCo_85	33	102	120	4
RLGy_34901	4	102	118	0
RLGy_25772	58	102	107	0
RLGy_32728	66	102	81	96
RLGy_7079	29	102	67	0
RLGy_25543	80	102	65	0
RLGy_42519	109	102	58	6
RLGy_41215	86	102	51	21
RLGy_9814	71	102	48	40
RLCo_5325	40	102	47	88
RLGy_37858	69	102	39	49
RLGy_40486	42	102	35	39
RLCo_6042	74	102	25	80
RLUn_70460	3	102	25	53
RLGy_31919	44	102	22	65
RLCo_4225	49	102	17	84
RLGy_39938	61	102	10	95
RLCo_4806	66	102	5	132
RLCo_5298	47	102	5	71
RLGy_37665	74	102	3	115
RLGy_25707	35	101	298	1
RLGy_35851	31	101	188	0
RLGy_8546	17	101	181	0
RLCo_979	48	101	117	13
RLGy_35187	61	101	115	6
RLGy_10983	49	101	113	0
RLGy_30366	70	101	112	27
RLGy_27810	67	101	92	21
RLCo_590	44	101	87	2
RLUn_43275	22	101	83	6
RLGy_8146	77	101	73	21
RLGy_6704	57	101	68	54
RLUn_48668	67	101	58	65
RLGy_28766	76	101	54	7
RLGy_24106	63	101	52	0
RLCo_474	119	101	47	73
RLCo_4889	57	101	30	79
RLUn_70824	80	101	17	104
RLCo_3928	39	101	16	158
RLGy_33645	49	101	15	83
RLGy_39600	51	101	11	88
RLGy_30197	68	101	9	74
RLGy_38366	55	101	9	84
RLGy_38792	57	101	6	92
RLGy_33434	16	101	5	1
RLGy_37910	42	101	2	116
RLGy_6447	45	100	114	0
RLGy_35062	86	100	106	8
RLGy_14023	54	100	103	0
RLGy_30159	59	100	101	10
RLGy_7119	14	100	95	1
RLUn_46375	77	100	92	16
RLGy_17232	66	100	90	1
RLGy_13794	75	100	82	0
RLGy_17603	34	100	78	0
RLGy_42495	60	100	69	37
RLGy_41998	68	100	42	77
RLUn_51985	121	100	21	88
RLCo_4354	74	100	17	98
RLGy_38657	56	100	17	109
RLGy_37813	60	100	15	98
RLGy_42013	50	100	12	91
RLGy_37376	57	100	3	92
RLGy_32517	55	100	2	70
RLGy_38706	38	100	2	86
RLGy_13536	2	99	642	0
RLCo_851	37	99	399	3
RLGy_10535	20	99	199	4
RLGy_11346	90	99	100	0
RLGy_15318	34	99	95	37
RLGy_20128	61	99	81	0
RLGy_25984	50	99	79	64
RLGy_36461	27	99	77	0
RLCo_3848	38	99	70	65
RLGy_29368	77	99	69	46
RLGy_28581	86	99	68	18
RLGy_30872	65	99	67	62
RLGy_18926	36	99	55	0
RLCo_6091	47	99	50	70
RLUn_49291	67	99	43	72
RLCo_607	48	99	39	19
RLCo_4945	40	99	35	106
RLCo_3301	45	99	26	57
RLCo_6078	61	99	19	60
RLCo_3989	39	99	14	37
RLGy_32699	55	99	11	102
RLGy_33733	71	99	8	80
RLCo_5152	40	99	5	120
RLGy_36099	45	98	417	0
RLGy_26454	35	98	223	1
RLGy_36170	44	98	211	15
RLGy_7268	13	98	149	0
RLGy_28547	23	98	123	0
RLGy_7466	15	98	116	2
RLGy_14623	60	98	87	0
RLUn_45198	19	98	80	0
RLUn_46021	43	98	78	32
RLGy_41280	38	98	76	0
RLGy_9355	115	98	70	0
RLCo_3654	35	98	70	47
RLGy_8156	50	98	66	59
RLUn_45156	48	98	62	17
RLUn_45702	58	98	58	45
RLCo_3025	17	98	39	45
RLGy_32439	69	98	34	91
RLGy_31665	64	98	34	62
RLGy_33070	45	98	32	43
RLCo_5463	55	98	29	71
RLCo_3884	31	98	15	58
RLGy_42642	92	98	14	89
RLCo_1327	36	98	13	97
RLGy_38161	48	98	6	121
RLGy_37360	49	98	2	75
RLGy_42294	54	98	0	87
RLGy_40601	45	97	685	0
RLGy_30176	20	97	122	0
RLGy_34336	70	97	105	5
RLGy_34799	53	97	103	0
RLGy_35340	33	97	97	0
RLGy_16470	107	97	91	8
RLGy_42671	26	97	89	0
RLGy_42664	49	97	86	37
RLGy_16026	14	97	84	26
RLGy_30994	44	97	75	0
RLGy_14481	13	97	73	34
RLGy_41287	19	97	69	0
RLCo_365	75	97	49	48
RLGy_27204	39	97	40	53
RLUn_72987	66	97	31	103
RLCo_5239	62	97	29	82
RLGy_37275	50	97	24	86
RLUn_72525	73	97	23	77
RLGy_33373	40	97	22	64
RLCo_4148	70	97	17	60
RLCo_5288	43	97	15	87
RLGy_31431	75	97	11	106
RLGy_42598	55	97	9	75
RLGy_39992	42	97	8	110
RLGy_32644	51	97	5	114
RLUn_72341	34	97	5	99
RLGy_33684	60	97	3	70
RLUn_72545	34	97	0	85
RLGy_27477	24	96	204	0
RLGy_28170	48	96	104	10
RLGy_25873	80	96	90	4
RLCo_5149	34	96	89	57
RLGy_28290	42	96	75	0
RLGy_35631	57	96	72	13
RLCo_3357	70	96	68	42
RLGy_28288	78	96	65	0
RLGy_30450	77	96	63	0
RLGy_12349	28	96	56	29
RLCo_5023	37	96	45	90
RLGy_40224	60	96	40	97
RLUn_67402	50	96	39	80
RLGy_13556	58	96	36	67
RLGy_42150	30	96	16	140
RLCo_4868	65	96	10	89
RLCo_5920	37	96	9	125
RLGy_37696	67	96	6	39
RLUn_72722	45	96	3	86
RLGy_39651	43	96	0	90
RLGy_29473	28	95	107	1
RLUn_45907	33	95	80	16
RLCo_2066	33	95	77	67
RLGy_28097	43	95	70	0
RLGy_26723	30	95	70	0
RLGy_12503	33	95	69	0
RLGy_28795	38	95	50	9
RLCo_5184	27	95	48	45
RLGy_37979	43	95	40	58
RLGy_14785	59	95	37	2
RLCo_4756	73	95	20	90
RLCo_4423	45	95	20	108
RLCo_3260	26	95	17	11
RLGy_39960	67	95	6	98
RLCo_4139	47	95	5	99
RLCo_5902	50	95	4	86
RLGy_13021	53	94	153	0
RLUn_45372	12	94	140	0
RLGy_12472	17	94	122	4
RLGy_10425	41	94	83	0
RLGy_9878	50	94	82	2
RLGy_41159	67	94	80	6
RLGy_28221	40	94	70	1
RLGy_28158	37	94	66	12
RLUn_68573	6	94	56	0
RLGy_30160	56	94	50	35
RLGy_15349	39	94	41	38
RLGy_37383	78	94	39	86
RLCo_4660	50	94	37	21
RLCo_3407	38	94	26	12
RLCo_5277	57	94	20	65
RLGy_31863	27	94	8	78
RLGy_28139	58	94	4	19
RLUn_73222	44	94	3	90
RLUn_65925	47	94	2	97
RLGy_33163	43	94	2	119
RLGy_14834	23	93	287	0
RLGy_11569	20	93	224	1
RLGy_6935	37	93	193	0
RLGy_40888	78	93	145	0
RLGy_7064	33	93	95	1
RLGy_34987	57	93	92	0
Gypsy-44_GR-I	61	93	78	72
RLGy_26525	51	93	75	0
RLGy_30705	37	93	68	0
RLGy_31111	46	93	66	1
RLCo_3115	48	93	59	40
RLUn_56824	68	93	39	86
RLGy_40558	65	93	39	12
RLUn_72337	77	93	37	129
RLGy_40351	57	93	36	36
RLUn_72916	74	93	22	80
RLUn_58894	70	93	17	131
RLCo_6008	51	93	15	85
RLGy_40153	41	93	4	97
RLGy_8094	16	92	356	15
RLGy_12843	35	92	330	14
RLGy_8291	32	92	122	0
RLGy_34809	30	92	120	0
RLGy_6292	91	92	95	8
RLGy_16211	54	92	83	0
RLGy_27009	64	92	65	4
RLGy_16767	57	92	62	10
RLGy_8552	31	92	38	0
RLUn_62932	110	92	22	75
RLGy_42581	61	92	22	61
RLCo_3807	44	92	14	65
RLGy_38148	37	92	13	61
RLGy_21877	51	92	12	108
RLGy_33936	57	92	8	60
RLGy_38091	59	92	0	95
RLGy_35391	38	91	244	4
RLGy_36090	74	91	189	4
RLGy_10073	41	91	76	17
RLGy_31293	71	91	75	19
RLGy_41781	74	91	61	11
RLGy_31753	31	91	57	35
RLCo_3641	49	91	39	10
RLUn_71870	66	91	34	84
RLGy_27079	21	91	34	6
RLGy_25840	78	91	29	50
RLCo_4779	66	91	28	73
RLGy_37460	64	91	27	72
RLGy_36053	65	91	24	37
RLGy_39278	56	91	24	49
RLCo_5909	45	91	24	68
RLGy_26657	25	91	20	0
RLGy_33781	53	91	12	78
Gypsy-47_GR-I	73	91	11	64
RLGy_33411	102	91	10	72
RLGy_38745	68	91	9	93
RLUn_72740	31	91	9	90
RLGy_21304	58	91	8	49
RLUn_61876	60	91	7	104
RLUn_72492	34	91	5	100
RLGy_34159	49	91	0	117
RLUn_73330	37	91	0	73
RLGy_30525	30	90	138	0
RLCo_5658	38	90	121	51
RLCo_993	39	90	95	7
RLGy_8434	26	90	91	0
RLGy_41737	38	90	88	0
RLGy_27260	41	90	83	24
RLGy_18652	102	90	77	14
RLGy_27633	114	90	76	15
RLGy_34553	59	90	70	89
RLGy_10785	73	90	37	3
RLGy_31163	53	90	37	8
RLGy_22328	39	90	35	0
Copia-15_GR-I	122	90	30	87
RLCo_5970	27	90	28	88
RLGy_39235	33	90	27	45
RLGy_14636	57	90	21	51
RLGy_37387	42	90	21	74
RLUn_61904	71	90	17	103
RLGy_41475	63	90	15	103
RLGy_39029	61	90	14	118
RLGy_42634	55	90	7	79
RLCo_5104	44	90	7	47
RLGy_38459	43	90	5	75
RLGy_37508	53	90	4	48
RLGy_37614	39	90	0	75
RLGy_40449	96	89	1023	0
RLUn_44323	61	89	92	1
RLCo_914	23	89	90	26
RLGy_41281	96	89	87	0
RLGy_15802	55	89	86	0
RLGy_29264	52	89	82	1
RLGy_13512	53	89	78	2
RLGy_9945	31	89	76	0
RLGy_18959	55	89	71	0
RLGy_16563	86	89	58	9
RLGy_39738	54	89	24	57
RLGy_42404	52	89	21	64
RLGy_36780	32	89	21	78
RLGy_21791	60	89	19	62
RLCo_5112	33	89	17	54
RLUn_73534	97	89	13	82
RLCo_4862	68	89	9	66
RLGy_37089	31	89	7	107
RLGy_31815	73	89	2	101
RLGy_22000	44	89	1	82
RLGy_36308	42	89	1	106
RLUn_71136	55	89	0	86
RLGy_19590	47	89	0	5
RLUn_45252	32	88	387	27
RLGy_40472	20	88	220	5
RLGy_12187	40	88	211	1
RLGy_29630	48	88	96	1
RLGy_11482	47	88	83	0
RLGy_27054	80	88	80	0
RLGy_11486	42	88	73	0
RLGy_9184	12	88	70	0
RLGy_30431	56	88	69	38
RLCo_5292	38	88	45	92
RLGy_42508	75	88	43	23
RLGy_17605	50	88	32	0
RLGy_39143	76	88	28	63
RLGy_28226	53	88	25	35
RLGy_42751	88	88	20	83
RLCo_5118	48	88	18	65
RLGy_20844	54	88	13	67
RLGy_22158	46	88	13	61
RLUn_70901	45	88	12	65
RLGy_27813	10	88	12	0
RLGy_21421	55	88	9	90
RLGy_33261	53	88	6	87
RLGy_22100	55	88	5	74
RLGy_20775	51	88	5	101
RLGy_38581	50	88	2	71
RLUn_70337	57	88	0	92
RLCo_858	50	87	177	15
RLCo_5605	23	87	144	3
RLUn_69246	53	87	107	9
RLCo_486	32	87	105	43
RLGy_26767	72	87	100	0
RLGy_8890	55	87	91	0
RLUn_68575	6	87	89	0
RLGy_6825	40	87	84	1
RLGy_14681	68	87	79	0
RLGy_27566	45	87	55	12
RLGy_27717	101	87	49	9
RLGy_20733	56	87	48	53
RLGy_37974	58	87	40	32
RLUn_58323	91	87	38	71
RLGy_33812	49	87	36	79
RLCo_5982	44	87	34	63
RLGy_25972	70	87	29	46
RLGy_10290	69	87	28	52
RLGy_39220	37	87	21	79
RLCo_5202	41	87	20	58
RLCo_2671	37	87	12	77
RLCo_3830	19	87	12	61
RLUn_70098	48	87	9	74
RLGy_24383	53	87	5	72
RLGy_37602	29	87	4	87
RLGy_37262	39	87	0	110
RLGy_9062	47	86	108	4
RLGy_40968	54	86	104	1
RLGy_27114	38	86	104	0
RLGy_35015	65	86	86	0
RLCo_53	17	86	75	32
RLGy_30285	96	86	71	22
RLCo_4892	45	86	49	102
RLCo_3676	73	86	42	68
RLGy_32295	38	86	40	27
RLUn_69750	79	86	36	31
RLGy_25646	76	86	34	0
RLCo_2105	23	86	27	7
RLGy_25945	78	86	25	50
RLCo_5880	41	86	24	53
RLGy_42229	38	86	22	74
RLCo_5068	67	86	12	94
RLGy_32029	51	86	12	91
RLGy_32451	53	86	10	107
RLCo_3808	34	86	5	21
RLGy_32752	64	86	4	85
RLGy_39142	37	86	0	152
RLGy_29479	50	85	120	38
RLGy_13489	86	85	86	2
RLGy_22861	61	85	84	0
RLCo_5704	30	85	83	23
RLGy_40654	35	85	79	0
RLGy_36148	15	85	78	0
RLGy_9943	62	85	71	14
RLUn_69130	50	85	70	34
RLGy_35637	74	85	64	27
RLGy_14747	70	85	57	22
RLGy_30746	22	85	50	2
RLGy_17957	54	85	46	8
RLUn_61881	73	85	44	49
RLGy_28095	38	85	37	54
RLUn_66889	67	85	27	72
RLGy_39073	54	85	23	52
RLCo_533	48	85	22	42
RLCo_4390	34	85	21	50
RLGy_32786	60	85	15	78
RLUn_43141	58	85	14	87
RLUn_70048	29	85	9	124
RLGy_42421	55	85	8	101
RLGy_32005	29	85	4	38
RLCo_3842	50	85	3	58
RLGy_38335	40	85	1	79
RLGy_37015	30	85	0	68
RLUn_72485	29	85	0	78
RLGy_16232	22	84	929	0
RLGy_14524	42	84	184	5
RLGy_6458	55	84	130	9
RLGy_29894	27	84	123	1
RLGy_13888	30	84	120	0
RLGy_24445	13	84	95	0
RLGy_41170	8	84	91	4
RLCo_5654	52	84	78	56
RLGy_34472	38	84	74	0
RLGy_25749	33	84	57	0
RLCo_5148	83	84	56	80
RLCo_106	49	84	53	10
RLCo_3160	70	84	52	27
RLGy_28789	81	84	51	8
RLCo_5660	48	84	41	40
RLUn_72896	47	84	38	38
RLGy_13638	49	84	37	18
RLGy_37003	30	84	36	62
RLCo_5163	53	84	31	49
RLGy_32501	65	84	30	100
RLGy_31142	53	84	27	50
RLCo_1738	47	84	25	79
Gypsy-54_GR-I	56	84	19	74
RLUn_70295	57	84	15	44
RLGy_33755	44	84	13	75
RLCo_4261	40	84	12	71
RLGy_31704	39	84	11	82
RLCo_5186	79	84	9	84
RLGy_31965	64	84	8	124
RLCo_4791	39	84	5	66
RLUn_70708	49	84	2	119
RLGy_32959	28	84	0	58
RLGy_42737	32	83	550	0
RLGy_10707	12	83	106	0
RLGy_26202	78	83	95	6
RLGy_26366	37	83	93	1
RLGy_8758	58	83	85	2
RLGy_29663	54	83	82	0
RLGy_27201	63	83	72	6
RLCo_3663	53	83	58	28
RLGy_29670	63	83	51	0
RLGy_26406	49	83	49	23
RLGy_31356	89	83	48	35
RLGy_18698	53	83	47	9
RLGy_22183	38	83	47	61
RLCo_3457	46	83	44	29
RLUn_70819	72	83	42	77
RLGy_31645	62	83	41	85
RLCo_3219	32	83	34	57
RLGy_42128	83	83	27	53
RLUn_44988	46	83	25	87
RLGy_33901	54	83	23	61
RLGy_18727	53	83	19	50
RLGy_42312	51	83	17	63
RLGy_7415	50	83	17	62
RLUn_73011	85	83	16	95
RLGy_32066	17	83	16	31
RLGy_22182	85	83	13	54
RLUn_63825	38	83	9	79
RLGy_32770	65	83	5	83
RLCo_2011	29	83	4	70
RLGy_33055	34	83	0	103
RLGy_40387	52	82	477	0
RLUn_46148	36	82	367	1
RLGy_12986	14	82	155	0
RLGy_29455	60	82	132	0
RLGy_16259	22	82	116	0
RLCo_122	27	82	104	2
RLGy_7226	47	82	100	3
RLGy_31054	74	82	99	6
RLGy_27769	37	82	94	40
RLGy_41076	62	82	81	1
RLGy_25667	80	82	80	6
RLGy_11794	47	82	80	11
RLGy_25797	31	82	73	0
RLGy_16691	54	82	69	6
RLGy_14436	26	82	56	0
RLGy_28019	40	82	53	8
RLGy_31411	47	82	50	48
RLUn_61918	61	82	49	50
RLGy_10026	44	82	37	2
RLCo_2032	36	82	34	74
RLCo_618	29	82	32	16
RLGy_17934	45	82	30	54
RLCo_5865	70	82	29	90
Gypsy-29_GR-I	53	82	24	52
RLGy_39024	48	82	21	55
RLCo_4653	20	82	15	45
RLUn_69712	24	82	11	2
RLCo_4057	27	82	9	84
RLGy_33805	32	82	8	71
RLGy_36374	29	82	1	65
RLGy_20986	124	82	0	59
RLCo_3472	45	81	118	15
RLGy_25686	48	81	92	3
RLGy_25426	71	81	83	3
RLCo_887	32	81	81	9
RLGy_25441	40	81	73	28
RLGy_27077	44	81	71	12
RLGy_26211	78	81	61	0
RLGy_8188	50	81	57	11
RLGy_26488	67	81	49	9
RLCo_726	37	81	49	11
RLGy_28151	20	81	49	9
RLUn_45729	56	81	40	50
RLGy_33047	46	81	36	55
RLGy_22455	57	81	32	2
RLGy_32275	54	81	31	69
RLGy_29261	28	81	30	5
RLCo_3455	68	81	29	57
RLCo_4890	45	81	29	14
RLUn_69244	72	81	24	78
RLGy_38743	51	81	16	53
RLGy_39136	60	81	15	84
RLGy_32044	52	81	14	76
RLCo_3130	20	81	13	34
RLGy_41999	51	81	10	73
RLGy_39062	63	81	7	67
RLGy_37010	45	81	6	66
RLGy_34032	42	81	2	81
RLGy_8515	47	80	192	2
RLGy_28514	28	80	113	0
RLGy_42759	48	80	102	0
RLGy_11293	49	80	99	0
RLGy_11639	65	80	79	4
RLGy_36161	58	80	79	1
RLUn_68951	11	80	78	0
RLGy_41423	74	80	70	33
RLGy_14334	89	80	68	0
RLUn_72252	58	80	68	67
RLGy_14272	47	80	68	0
RLGy_28261	33	80	68	0
RLGy_28803	20	80	66	1
RLGy_33302	63	80	63	61
RLCo_686	43	80	62	29
RLGy_12747	41	80	60	49
RLUn_70390	77	80	59	68
RLGy_20470	39	80	59	2
RLGy_26268	72	80	52	0
RLUn_46170	52	80	50	23
RLGy_16610	28	80	50	15
RLUn_43588	72	80	48	52
RLUn_67240	53	80	48	56
RLGy_28807	52	80	46	6
RLUn_43964	57	80	35	49
RLGy_10912	25	80	32	11
RLCo_5934	37	80	21	57
RLGy_33867	43	80	13	61
RLGy_42408	32	80	12	74
RLCo_4009	28	80	10	47
RLUn_70491	47	80	9	57
RLGy_32040	57	80	3	39
RLUn_45551	26	79	139	8
RLGy_34893	36	79	119	1
RLGy_6788	68	79	107	0
RLGy_12538	43	79	102	0
RLGy_27230	10	79	101	0
RLGy_34366	19	79	86	0
RLGy_34442	23	79	83	4
RLGy_9212	26	79	76	0
RLGy_28682	24	79	76	1
RLGy_14079	44	79	75	0
RLGy_41083	58	79	74	0
RLGy_30220	32	79	74	1
RLGy_13085	76	79	70	3
RLGy_35650	78	79	65	0
RLGy_6961	52	79	58	7
RLGy_35004	11	79	54	0
RLCo_3321	30	79	48	30
RLGy_12101	65	79	47	1
RLUn_45733	43	79	41	27
RLGy_29961	80	79	39	20
RLGy_38267	58	79	32	74
Gypsy-55_GR-I	72	79	31	40
RLGy_42372	41	79	27	69
RLGy_40093	47	79	26	44
RLUn_70918	72	79	21	32
RLGy_42588	58	79	21	70
RLGy_22061	33	79	20	29
RLGy_37250	48	79	18	78
RLGy_42243	47	79	18	43
RLGy_37277	38	79	18	46
RLCo_5822	55	79	17	63
RLCo_162	28	79	17	23
RLGy_31683	12	79	15	6
RLGy_31732	55	79	14	68
RLGy_37930	52	79	7	99
RLGy_32875	68	79	5	112
RLGy_40212	36	79	5	92
RLUn_73078	49	79	2	95
RLGy_32855	59	79	1	94
RLGy_15623	13	78	244	0
RLGy_14034	9	78	97	3
RLGy_11596	35	78	80	6
RLGy_40958	87	78	72	0
RLGy_27300	66	78	67	0
RLGy_28950	15	78	61	0
RLGy_9896	51	78	59	4
RLCo_3535	28	78	58	18
RLGy_34954	35	78	49	27
RLGy_19803	78	78	47	0
RLUn_70569	50	78	47	71
RLGy_30650	31	78	39	0
RLUn_43593	52	78	38	45
RLCo_4459	79	78	36	35
RLGy_31075	23	78	32	0
RLGy_10355	37	78	25	52
RLUn_63910	90	78	23	42
RLCo_5899	52	78	21	74
RLUn_45792	80	78	20	54
RLGy_33028	60	78	20	74
RLUn_59641	66	78	19	72
RLUn_72440	59	78	18	77
RLUn_64156	68	78	17	71
RLCo_4900	40	78	17	53
RLUn_70579	33	78	16	44
RLCo_4110	39	78	15	62
RLGy_37924	35	78	15	57
RLGy_32424	36	78	12	62
RLGy_39607	39	78	9	73
RLGy_31779	42	78	7	10
RLUn_72356	68	78	5	109
RLCo_2144	56	78	4	73
RLCo_4786	56	78	3	58
RLGy_39076	41	78	1	88
RLGy_39539	58	78	0	130
RLGy_42771	19	77	1506	0
RLGy_11816	56	77	182	0
RLGy_15660	52	77	137	13
RLGy_16918	18	77	135	5
RLGy_12622	19	77	112	0
RLGy_7132	132	77	94	0
RLGy_41532	53	77	91	0
RLGy_15997	68	77	78	0
RLUn_69393	31	77	71	12
RLGy_35189	64	77	64	0
RLGy_27283	73	77	62	0
RLGy_7688	72	77	61	15
RLGy_10817	52	77	60	25
RLGy_12212	68	77	56	6
RLGy_18321	68	77	56	0
RLGy_29929	46	77	44	0
RLGy_42550	66	77	43	73
RLUn_51100	71	77	32	58
RLCo_215	33	77	31	11
RLGy_41473	86	77	30	83
RLUn_43574	49	77	29	51
RLGy_30553	16	77	25	0
RLCo_3033	62	77	19	18
RLGy_20840	67	77	17	63
RLGy_38813	30	77	17	47
RLUn_55671	67	77	15	69
Gypsy-50_GR-I	38	77	12	39
RLCo_1837	32	77	12	52
RLGy_39322	42	77	10	57
RLGy_38990	49	77	7	74
RLGy_37455	27	77	2	49
RLGy_39182	32	77	1	73
RLGy_40824	22	76	911	0
RLGy_41195	48	76	185	26
RLCo_3079	23	76	149	14
RLGy_34362	23	76	109	3
RLGy_41041	16	76	106	5
RLCo_457	35	76	95	38
RLGy_12601	21	76	84	4
RLGy_41211	59	76	71	3
RLGy_8517	57	76	69	8
RLGy_16506	24	76	69	0
RLCo_515	4	76	63	0
RLGy_25902	65	76	61	16
RLGy_25862	18	76	61	15
RLGy_14379	70	76	59	16
RLGy_10509	65	76	59	0
RLGy_7865	49	76	59	22
RLGy_40610	47	76	58	0
RLGy_16154	27	76	58	14
RLGy_30947	53	76	54	22
RLGy_18470	67	76	49	43
RLGy_16532	26	76	47	0
RLGy_12233	31	76	42	36
RLGy_32431	45	76	40	40
RLGy_42799	64	76	35	46
RLGy_34759	74	76	32	3
RLGy_25676	47	76	31	27
RLUn_51899	42	76	30	50
RLCo_706	67	76	26	63
RLGy_36951	58	76	26	53
RLCo_5233	58	76	25	86
RLCo_1759	77	76	24	60
RLCo_4972	43	76	21	62
RLCo_1114	62	76	17	57
RLGy_39709	56	76	15	48
RLGy_42715	46	76	15	34
RLGy_38538	19	76	14	96
RLGy_39721	36	76	13	64
RLCo_5994	55	76	12	61
RLGy_14520	37	76	12	74
RLGy_33405	45	76	8	59
RLGy_38100	33	76	3	93
RLUn_70770	31	76	3	80
RLGy_39739	34	76	0	63
RLGy_40410	33	75	750	7
RLGy_12927	16	75	280	34
RLGy_40437	5	75	135	0
RLGy_16793	12	75	101	0
RLGy_6934	25	75	100	0
RLGy_16137	21	75	97	0
[truncated: 50,092 more rows]

## Sheet: Supplementary Dataset 2
Dataset 2. Locations of LTR retrotransposon copies in G.barbadense genome.
Family ID	Chromosome	Start	End
RLUn_50493	GbA06	27804009	27804606
RLUn_50493	GbA06	27807083	27810026
RLUn_50493	GbA05	36838671	36839134
RLUn_50493	GbA05	64617514	64617732
RLUn_50493	GbA08	14004601	14005878
RLUn_50493	GbA12	37460379	37462824
RLGy_27631	GbA03	56603086	56603226
RLGy_27631	GbA03	84923835	84924051
RLGy_27631	GbA09	24359411	24360204
RLGy_27631	GbA09	24364491	24364792
RLGy_27631	GbA09	45193969	45194302
RLGy_27631	GbA09	45415717	45416674
RLGy_27631	GbA06	13241826	13242130
RLGy_27631	GbA06	13245850	13246154
RLGy_27631	GbA06	44894700	44894843
RLGy_27631	GbA05	47983482	47983692
RLGy_27631	GbA11	72980309	72984392
RLGy_27631	GbA11	72987622	72988192
RLGy_27631	GbA11	73205010	73205588
RLGy_27631	GbA11	73206557	73206728
RLGy_27631	GbA10	34684856	34685050
RLGy_27631	GbA10	34685047	34685841
RLGy_27631	GbA10	34707165	34707366
RLGy_27631	GbA10	34708933	34709240
RLGy_27631	GbA10	34720943	34721052
RLGy_27631	GbA12	39403565	39404434
RLUn_73457	GbD13	45478711	45482433
RLUn_73457	GbD13	45482479	45483958
RLUn_73457	GbD13	45490724	45491455
RLUn_73457	GbD13	45498871	45501367
RLUn_73457	GbA05	60532100	60534093
RLUn_73457	GbD01	41420091	41421380
RLUn_73457	GbD01	41421567	41422856
RLUn_73457	GbD01	41429885	41430027
RLUn_73457	GbD01	41434779	41435473
RLUn_58085	GbD07	42546131	42547169
RLUn_58085	GbD07	42547918	42548737
RLUn_58085	GbD07	42552834	42553301
RLUn_58085	GbD07	42554252	42555152
RLUn_58085	GbD07	42556245	42556760
RLUn_58085	GbD03	938	2596
RLUn_58085	GbD03	4400	9135
RLGy_9787	GbA02	82668124	82671543
RLGy_9787	GbA02	82686022	82687867
RLGy_9787	GbA03	44975093	44975270
RLGy_9787	GbA06	52568456	52569282
RLGy_9787	GbA07	22605635	22606352
RLGy_9787	GbA07	54084064	54084260
RLGy_9787	GbA10	31124236	31124352
RLGy_15089	GbA02	78839728	78840688
RLGy_15089	GbD10	39366679	39367216
RLGy_15089	GbD10	39371981	39372518
RLGy_15089	GbA05	18223609	18223888
RLGy_15089	GbA05	66602568	66603222
RLGy_15089	GbA08	85583662	85589844
RLGy_15089	GbA08	85592356	85593933
RLGy_15089	GbA08	85596486	85599399
RLGy_15089	GbA12	38932915	38933029
RLGy_15089	GbA12	80785023	80785239
RLGy_15089	GbA04	43167705	43168367
RLGy_15089	GbA04	43168769	43168955
RLGy_15089	GbA04	43169548	43170210
RLGy_15089	GbA04	43170612	43170800
RLGy_15089	GbA04	43171228	43171758
RLGy_15089	GbA04	43171801	43172631
RLGy_15089	GbA04	43173068	43173351
RLGy_17398	GbA02	8470568	8479428
RLGy_17398	GbA03	20597635	20598417
RLGy_22088	GbD12	29143360	29158766
RLUn_45588	GbA08	57601811	57602321
RLUn_45588	GbA08	57605810	57605919
RLGy_29580	GbD05	19975040	19975538
RLGy_29580	GbA05	32375034	32376647
RLGy_29580	GbA05	62966043	62966218
RLGy_29580	GbA08	41669774	41670352
RLGy_29580	GbA11	84068805	84068942
RLGy_29580	GbA11	84967805	84968464
RLGy_29580	GbA10	52865998	52868160
RLGy_29580	GbA10	68705485	68705918
RLGy_29580	GbA12	7122957	7124547
RLGy_29580	GbA13	14026428	14029369
RLGy_29580	GbA13	26200657	26200972
RLGy_29580	GbA13	26201278	26203160
RLUn_55583	GbA12	36428010	36430642
RLGy_15141	GbA02	63715830	63717049
RLGy_15141	GbA02	63727070	63727675
RLGy_15141	GbA03	26313987	26314665
RLGy_15141	GbA03	49226559	49229542
RLGy_15141	GbA03	87976263	87981446
RLGy_15141	GbA06	20393527	20395668
RLGy_15141	GbA06	25125399	25125697
RLGy_15141	GbA06	54239958	54240140
RLGy_15141	GbA07	63405051	63405415
RLGy_15141	GbA10	42266248	42266522
RLGy_15141	GbA10	73899197	73899563
RLGy_15141	GbA10	93754109	93758636
RLGy_15141	GbA10	93758919	93765549
RLUn_63526	GbD08	909501	909646
RLUn_63526	GbD08	1227397	1227729
RLUn_63526	GbD08	1227812	1227955
RLUn_63526	GbD08	1227846	1227998
RLUn_63526	GbD08	1249430	1249794
RLUn_63526	GbD08	1253954	1254120
RLUn_63526	GbD08	1473249	1473378
RLUn_63526	GbD08	1523503	1523634
RLUn_63526	GbD08	1533644	1533781
RLUn_63526	GbD08	1534866	1535003
RLUn_63526	GbD08	1587799	1589006
RLUn_63526	GbD08	1601604	1601797
RLUn_63526	GbD08	1611940	1612258
RLUn_63526	GbD08	1963344	1963485
RLUn_63526	GbD08	2797210	2797311
RLUn_63526	GbD08	6096290	6096422
RLUn_63526	GbD08	6125149	6125410
RLUn_63526	GbD08	6126270	6126491
RLUn_63526	GbD08	10685990	10686181
RLUn_63526	GbD08	10686420	10686563
RLUn_63526	GbD08	10686430	10686584
RLUn_63526	GbD08	10694470	10694581
RLUn_63526	GbD08	10694691	10694825
RLUn_63526	GbD08	10972941	10973105
RLUn_63526	GbD08	10973465	10973628
RLUn_63526	GbD08	10976621	10977759
RLUn_63526	GbD08	10982581	10983862
RLUn_63526	GbD08	11484954	11485251
RLUn_63526	GbD08	13808562	13808752
RLUn_63526	GbD08	13808812	13808962
RLUn_63526	GbD08	13809168	13809497
RLUn_63526	GbD08	13840843	13841647
RLUn_63526	GbD08	16232338	16232780
RLUn_63526	GbD08	16233807	16234178
RLUn_63526	GbD08	16236142	16236584
RLUn_63526	GbD08	16237611	16237982
RLUn_63526	GbD08	16563274	16564401
RLUn_63526	GbD08	21787132	21787516
RLUn_63526	GbD08	22682035	22682285
RLUn_63526	GbD08	24811980	24812388
RLUn_63526	GbD08	25178962	25179289
RLUn_63526	GbD08	29324213	29324978
RLUn_63526	GbD08	29327566	29327813
RLUn_63526	GbD08	31342087	31342538
RLUn_63526	GbD08	31342880	31343167
RLUn_63526	GbD08	31343205	31343358
RLUn_63526	GbD08	31355841	31355989
RLUn_63526	GbD08	31356036	31356919
RLUn_63526	GbD08	31356996	31357129
RLUn_63526	GbD08	31377186	31377306
RLUn_63526	GbD08	31378022	31378846
RLUn_63526	GbD08	31379070	31379328
RLUn_63526	GbD08	31679637	31679777
RLUn_63526	GbD08	33926632	33926748
RLUn_63526	GbD08	43969063	43969451
RLUn_63526	GbD08	43974027	43974415
RLUn_63526	GbD08	44094880	44095169
RLUn_63526	GbD08	44128204	44128356
RLUn_63526	GbD08	44128403	44128752
RLUn_63526	GbD08	44129265	44129675
RLUn_63526	GbD08	44145273	44146338
RLUn_63526	GbD08	44146376	44146525
RLUn_63526	GbD08	44149379	44149684
RLUn_63526	GbD08	44151721	44152026
RLUn_63526	GbD08	44155429	44155734
RLUn_63526	GbD08	44171260	44171610
RLUn_63526	GbD08	44172645	44172995
RLUn_63526	GbD08	47467679	47468882
RLUn_63526	GbD08	47726867	47726986
RLUn_63526	GbD08	48748209	48748865
RLUn_63526	GbD08	48749698	48749815
RLUn_63526	GbD08	48755776	48756432
RLUn_63526	GbD08	48757265	48757382
RLUn_63526	GbD08	48763914	48764059
RLUn_63526	GbD08	48764435	48764582
RLUn_63526	GbD08	51130940	51131632
RLUn_63526	GbD08	57013608	57013897
RLUn_63526	GbD08	57493354	57493827
RLUn_63526	GbD08	59079861	59081073
RLUn_63526	GbD08	67029130	67029544
RLUn_63526	GbD08	67702049	67702164
RLUn_63526	GbD08	67705174	67705289
RLUn_63526	GbD08	67753978	67754176
RLUn_63526	GbD08	67754186	67754288
RLUn_63526	GbD08	68502964	68503287
RLUn_63526	GbA02	106363	106736
RLUn_63526	GbA02	2350572	2350742
RLUn_63526	GbA02	2354003	2354173
RLUn_63526	GbA02	7377766	7377909
RLUn_63526	GbA02	7734087	7734357
RLUn_63526	GbA02	8772048	8772219
RLUn_63526	GbA02	11922650	11922954
RLUn_63526	GbA02	11939701	11940939
RLUn_63526	GbA02	13061685	13062400
RLUn_63526	GbA02	13075383	13076608
RLUn_63526	GbA02	59910137	59910266
RLUn_63526	GbA02	66790633	66790751
RLUn_63526	GbA02	66803335	66803442
RLUn_63526	GbA02	70785361	70785468
RLUn_63526	GbA02	84270597	84270708
RLUn_63526	GbA02	84270822	84270935
RLUn_63526	GbA02	84273695	84273967
RLUn_63526	GbA02	86548512	86548735
RLUn_63526	GbA02	86561638	86561858
RLUn_63526	GbA02	86670799	86670967
RLUn_63526	GbA02	88311888	88312010
RLUn_63526	GbA03	193524	193752
RLUn_63526	GbA03	194994	195222
RLUn_63526	GbA03	3738197	3738459
RLUn_63526	GbA03	6306466	6306639
RLUn_63526	GbA03	7616070	7616277
RLUn_63526	GbA03	7618115	7618322
RLUn_63526	GbA03	9046279	9046598
RLUn_63526	GbA03	9050470	9050789
RLUn_63526	GbA03	9087105	9087213
RLUn_63526	GbA03	9087130	9087355
RLUn_63526	GbA03	12634440	12634588
RLUn_63526	GbA03	12634626	12635636
RLUn_63526	GbA03	12635968	12636830
RLUn_63526	GbA03	37627947	37629002
RLUn_63526	GbA03	48484874	48486097
RLUn_63526	GbA03	76951765	76951950
RLUn_63526	GbA03	83433730	83433864
RLUn_63526	GbA03	95621103	95621260
RLUn_63526	GbA03	95628066	95628223
RLUn_63526	GbA03	95636927	95637619
RLUn_63526	GbA03	95638082	95638475
RLUn_63526	GbA03	98765970	98766116
RLUn_63526	GbA03	99752746	99753113
RLUn_63526	GbA03	101168176	101168277
RLUn_63526	GbD04	1595781	1596040
RLUn_63526	GbD04	1596582	1597031
RLUn_63526	GbD04	2646536	2646684
RLUn_63526	GbD04	2667636	2668632
RLUn_63526	GbD04	2669374	2670303
RLUn_63526	GbD04	6788493	6788654
RLUn_63526	GbD04	8793952	8794144
RLUn_63526	GbD04	13189717	13190074
RLUn_63526	GbD04	13190333	13191191
RLUn_63526	GbD04	13544074	13544408
RLUn_63526	GbD04	13552121	13552828
RLUn_63526	GbD04	13553172	13553393
RLUn_63526	GbD04	13553431	13553564
RLUn_63526	GbD04	20958384	20958701
RLUn_63526	GbD04	27086803	27087142
RLUn_63526	GbD04	32299708	32300007
RLUn_63526	GbD04	32382310	32382578
RLUn_63526	GbD04	32383812	32384080
RLUn_63526	GbD04	32391334	32392396
RLUn_63526	GbD04	32393434	32393850
RLUn_63526	GbD04	33593284	33593508
RLUn_63526	GbD04	33593546	33594705
RLUn_63526	GbD04	33747422	33747598
RLUn_63526	GbD04	33765671	33765917
RLUn_63526	GbD04	33780966	33781124
RLUn_63526	GbD04	33782453	33782611
RLUn_63526	GbD04	33799725	33799842
RLUn_63526	GbD04	37360842	37361041
RLUn_63526	GbD04	37371983	37372368
RLUn_63526	GbD04	40273594	40273731
RLUn_63526	GbD04	42674025	42674376
RLUn_63526	GbD04	42674785	42675128
RLUn_63526	GbD04	43174582	43175838
RLUn_63526	GbD04	44754066	44754196
RLUn_63526	GbD04	44754223	44755304
RLUn_63526	GbD04	44792630	44792800
RLUn_63526	GbD04	44913872	44914173
RLUn_63526	GbA09	1010163	1010276
RLUn_63526	GbA09	1282594	1282951
RLUn_63526	GbA09	1288788	1289145
RLUn_63526	GbA09	1292845	1293202
RLUn_63526	GbA09	1994148	1994495
RLUn_63526	GbA09	1994799	1995147
RLUn_63526	GbA09	2025648	2025997
RLUn_63526	GbA09	2286175	2286285
RLUn_63526	GbA09	2701258	2701363
RLUn_63526	GbA09	2849599	2849889
RLUn_63526	GbA09	2856871	2857127
RLUn_63526	GbA09	3437879	3438270
RLUn_63526	GbA09	3438569	3438960
RLUn_63526	GbA09	3444353	3444457
RLUn_63526	GbA09	3444519	3444653
RLUn_63526	GbA09	32653492	32653673
RLUn_63526	GbA09	39126923	39127201
RLUn_63526	GbA09	44243183	44243294
RLUn_63526	GbA09	48066135	48066422
RLUn_63526	GbA09	48086131	48086505
RLUn_63526	GbA09	48089048	48089422
RLUn_63526	GbA09	54768011	54768131
RLUn_63526	GbA09	60833667	60834837
RLUn_63526	GbA09	60837310	60837593
RLUn_63526	GbA09	61721476	61721629
RLUn_63526	GbA09	61723492	61723645
RLUn_63526	GbA09	63249231	63249456
RLUn_63526	GbA09	65506079	65507312
RLUn_63526	GbA09	66798187	66798441
RLUn_63526	GbA09	67044834	67044943
RLUn_63526	GbA09	70225214	70225347
RLUn_63526	GbA09	70225385	70226058
RLUn_63526	GbA09	70226276	70226720
RLUn_63526	GbA09	75621912	75622291
RLUn_63526	GbA09	77478194	77478568
RLUn_63526	GbA09	78248791	78249035
RLUn_63526	GbA09	78438360	78438729
RLUn_63526	GbD05	2627883	2628183
RLUn_63526	GbD05	2630331	2631439
RLUn_63526	GbD05	2632534	2633121
RLUn_63526	GbD05	14432371	14432503
RLUn_63526	GbD05	14432541	14433492
RLUn_63526	GbD05	14902370	14902670
RLUn_63526	GbD05	15460613	15460753
RLUn_63526	GbD05	15520837	15521620
RLUn_63526	GbD05	15521647	15521768
RLUn_63526	GbD05	19381520	19382773
RLUn_63526	GbD05	20606430	20606777
RLUn_63526	GbD05	23107852	23108001
RLUn_63526	GbD05	23110598	23110747
RLUn_63526	GbD05	23117074	23117223
RLUn_63526	GbD05	23369865	23370237
RLUn_63526	GbD05	23384294	23384471
RLUn_63526	GbD05	24233189	24233309
RLUn_63526	GbD05	24267771	24268551
RLUn_63526	GbD05	25045664	25045986
RLUn_63526	GbD05	25048872	25049194
RLUn_63526	GbD05	25084948	25086067
RLUn_63526	GbD05	25092256	25092570
RLUn_63526	GbD05	25630315	25630898
RLUn_63526	GbD05	30956619	30957161
RLUn_63526	GbD05	30957360	30958128
RLUn_63526	GbD05	31403421	31403760
RLUn_63526	GbD05	32079793	32079908
RLUn_63526	GbD05	32367925	32368062
RLUn_63526	GbD05	32370666	32371542
RLUn_63526	GbD05	33862892	33863304
RLUn_63526	GbD05	33879527	33879652
RLUn_63526	GbD05	33897767	33898111
RLUn_63526	GbD05	34785652	34785969
RLUn_63526	GbD05	34786213	34786937
RLUn_63526	GbD05	35251978	35252106
RLUn_63526	GbD05	35252115	35252999
RLUn_63526	GbD05	35719184	35720102
RLUn_63526	GbD05	35720259	35720439
RLUn_63526	GbD05	41454763	41454898
RLUn_63526	GbD05	41468108	41468243
RLUn_63526	GbD05	42010225	42010537
RLUn_63526	GbD05	42018368	42019608
RLUn_63526	GbD05	59676999	59678014
RLUn_63526	GbD05	59678052	59678202
RLUn_63526	GbD05	59679657	59680629
RLUn_63526	GbD05	59680667	59680817
RLUn_63526	GbD05	59823910	59824238
RLUn_63526	GbD05	59827034	59827308
RLUn_63526	GbD05	59828530	59828922
RLUn_63526	GbA06	549291	549794
RLUn_63526	GbA06	612476	612625
RLUn_63526	GbA06	804064	804217
RLUn_63526	GbA06	1609241	1609675
RLUn_63526	GbA06	3020463	3020592
RLUn_63526	GbA06	3020823	3021047
RLUn_63526	GbA06	3034282	3034664
RLUn_63526	GbA06	14058067	14058288
RLUn_63526	GbA06	14058664	14058801
RLUn_63526	GbA06	68531092	68532286
RLUn_63526	GbA06	69802924	69804157
RLUn_63526	GbA06	72464162	72465355
RLUn_63526	GbA06	74093586	74094575
RLUn_63526	GbA06	74111888	74112140
RLUn_63526	GbA06	80318029	80318400
RLUn_63526	GbA06	80325980	80326328
RLUn_63526	GbA06	88871333	88872570
RLUn_63526	GbA06	93851560	93851925
RLUn_63526	GbA06	93852330	93853423
RLUn_63526	GbA06	97759236	97759348
RLUn_63526	GbA06	99232130	99232268
RLUn_63526	GbA06	99279039	99279368
RLUn_63526	GbA06	99425641	99425948
RLUn_63526	GbA06	99542130	99542524
RLUn_63526	GbD06	539291	539698
RLUn_63526	GbD06	2779690	2780068
RLUn_63526	GbD06	4645601	4645936
RLUn_63526	GbD06	4647359	4647694
RLUn_63526	GbD06	4651243	4651424
RLUn_63526	GbD06	4652493	4652674
RLUn_63526	GbD06	4652735	4652837
RLUn_63526	GbD06	4653032	4653212
RLUn_63526	GbD06	4656685	4656833
RLUn_63526	GbD06	4698816	4699975
RLUn_63526	GbD06	5176774	5177019
RLUn_63526	GbD06	5177448	5178209
RLUn_63526	GbD06	5200156	5200271
RLUn_63526	GbD06	5210220	5210489
RLUn_63526	GbD06	5553609	5553871
RLUn_63526	GbD06	6806388	6807603
RLUn_63526	GbD06	6810492	6810851
RLUn_63526	GbD06	6813795	6814154
RLUn_63526	GbD06	6833081	6833587
RLUn_63526	GbD06	6833634	6833784
RLUn_63526	GbD06	9165232	9165668
RLUn_63526	GbD06	9199216	9199525
RLUn_63526	GbD06	11430489	11430962
RLUn_63526	GbD06	11431143	11431592
RLUn_63526	GbD06	11431630	11431759
RLUn_63526	GbD06	15386010	15386217
RLUn_63526	GbD06	15416780	15417853
RLUn_63526	GbD06	15922674	15923193
RLUn_63526	GbD06	15924243	15924702
RLUn_63526	GbD06	16405295	16406232
RLUn_63526	GbD06	19708151	19708430
RLUn_63526	GbD06	19708471	19709422
RLUn_63526	GbD06	20646340	20646577
RLUn_63526	GbD06	24852541	24853791
RLUn_63526	GbD06	25990517	25991564
RLUn_63526	GbD06	27574944	27575261
RLUn_63526	GbD06	27956973	27957120
RLUn_63526	GbD06	34748019	34749430
RLUn_63526	GbD06	39206866	39207250
RLUn_63526	GbD06	40358485	40358663
RLUn_63526	GbD06	42916861	42917570
RLUn_63526	GbD06	42917787	42918172
RLUn_63526	GbD06	44677669	44678235
RLUn_63526	GbD06	44678789	44679666
RLUn_63526	GbD06	44680777	44681136
RLUn_63526	GbD06	45289437	45289565
RLUn_63526	GbD06	45987560	45988769
RLUn_63526	GbD06	50680005	50680482
RLUn_63526	GbD06	50704539	50704912
RLUn_63526	GbD06	50716809	50717099
RLUn_63526	GbD06	50719866	50720156
RLUn_63526	GbD06	51979739	51979957
RLUn_63526	GbD06	52273538	52273647
RLUn_63526	GbD06	58084550	58084773
RLUn_63526	GbD06	59816772	59817066
RLUn_63526	GbD06	62845913	62846044
RLUn_63526	GbD06	62848399	62848530
RLUn_63526	GbD06	62861032	62861405
RLUn_63526	GbD06	62942108	62942511
RLUn_63526	GbD06	64676927	64678115
RLUn_63526	GbD12	897870	898116
RLUn_63526	GbD12	899546	899733
RLUn_63526	GbD12	3546913	3548047
RLUn_63526	GbD12	3548085	3548218
RLUn_63526	GbD12	3810638	3810883
RLUn_63526	GbD12	3816211	3816379
RLUn_63526	GbD12	5929608	5929838
RLUn_63526	GbD12	5967583	5967954
RLUn_63526	GbD12	6689976	6691346
RLUn_63526	GbD12	7383601	7383806
RLUn_63526	GbD12	8410197	8410299
RLUn_63526	GbD12	8710020	8710803
RLUn_63526	GbD12	8721152	8721261
RLUn_63526	GbD12	9796222	9796541
RLUn_63526	GbD12	9798595	9799837
RLUn_63526	GbD12	9820289	9821351
RLUn_63526	GbD12	12489291	12489593
RLUn_63526	GbD12	27544943	27545802
RLUn_63526	GbD12	27545840	27546008
RLUn_63526	GbD12	27574872	27575249
RLUn_63526	GbD12	27911605	27911927
RLUn_63526	GbD12	27911965	27912119
RLUn_63526	GbD12	35436035	35436158
RLUn_63526	GbD12	35436749	35437993
RLUn_63526	GbD12	35887405	35887515
RLUn_63526	GbD12	35887507	35887653
RLUn_63526	GbD12	35888235	35888393
RLUn_63526	GbD12	35902998	35903146
RLUn_63526	GbD12	35903175	35903276
RLUn_63526	GbD12	36096606	36096875
RLUn_63526	GbD12	36097374	36097753
RLUn_63526	GbD12	37303621	37304161
RLUn_63526	GbD12	37306240	37306368
RLUn_63526	GbD12	37317932	37318318
RLUn_63526	GbD12	37323996	37324338
RLUn_63526	GbD12	37325070	37325412
RLUn_63526	GbD12	38391190	38396664
RLUn_63526	GbD12	38397095	38415084
RLUn_63526	GbD12	38415085	38415282
RLUn_63526	GbD12	38415713	38423114
RLUn_63526	GbD12	40185006	40185106
RLUn_63526	GbD12	40186518	40186618
RLUn_63526	GbD12	40196333	40196456
RLUn_63526	GbD12	40199112	40199258
RLUn_63526	GbD12	40200187	40200333
RLUn_63526	GbD12	40201535	40201911
RLUn_63526	GbD12	40203599	40203975
RLUn_63526	GbD12	40215930	40217095
RLUn_63526	GbD12	40221246	40221561
RLUn_63526	GbD12	40222902	40223217
RLUn_63526	GbD12	41464497	41464663
RLUn_63526	GbD12	41465619	41465774
RLUn_63526	GbD12	41469663	41469995
RLUn_63526	GbD12	41514731	41514988
RLUn_63526	GbD12	41664156	41664256
RLUn_63526	GbD12	41677563	41677738
RLUn_63526	GbD12	41682551	41682726
RLUn_63526	GbD12	41684809	41684909
RLUn_63526	GbD12	41908841	41909449
RLUn_63526	GbD12	41911819	41913094
RLUn_63526	GbD12	43385141	43385787
RLUn_63526	GbD12	43385825	43385979
RLUn_63526	GbD12	44956705	44957775
RLUn_63526	GbD12	46167346	46167547
RLUn_63526	GbD12	48206201	48206358
RLUn_63526	GbD12	48206391	48206561
RLUn_63526	GbD12	48441000	48441221
RLUn_63526	GbD12	48442213	48442377
RLUn_63526	GbD12	48442415	48442564
RLUn_63526	GbD12	48479313	48479615
RLUn_63526	GbD12	49439944	49440087
RLUn_63526	GbD12	50024847	50025842
RLUn_63526	GbD12	50026497	50026604
RLUn_63526	GbD12	50097847	50098235
RLUn_63526	GbD12	50265240	50265558
RLUn_63526	GbD12	50431409	50431732
RLUn_63526	GbD12	50433981	50434305
RLUn_63526	GbD12	52265331	52265756
RLUn_63526	GbD12	52266213	52266996
RLUn_63526	GbD12	57647201	57647421
RLUn_63526	GbD12	62407658	62407779
RLUn_63526	GbD12	62448457	62448807
RLUn_63526	GbD12	62458811	62459161
RLUn_63526	GbD12	62945602	62945789
RLUn_63526	GbD12	62949559	62949795
RLUn_63526	GbD11	3482028	3482458
RLUn_63526	GbD11	3510574	3510938
RLUn_63526	GbD11	7483911	7484026
RLUn_63526	GbD11	9272981	9273344
RLUn_63526	GbD11	9303677	9303836
RLUn_63526	GbD11	9303874	9304060
RLUn_63526	GbD11	9316645	9316909
RLUn_63526	GbD11	9687464	9687620
RLUn_63526	GbD11	9692947	9693461
RLUn_63526	GbD11	9734891	9736612
RLUn_63526	GbD11	9737289	9739000
RLUn_63526	GbD11	11221287	11221456
RLUn_63526	GbD11	11240981	11241145
RLUn_63526	GbD11	13030287	13031482
RLUn_63526	GbD11	17355038	17355204
RLUn_63526	GbD11	17355242	17355401
RLUn_63526	GbD11	17355892	17356162
RLUn_63526	GbD11	17635724	17636069
RLUn_63526	GbD11	18032622	18032814
RLUn_63526	GbD11	18048254	18048632
RLUn_63526	GbD11	18073629	18074197
RLUn_63526	GbD11	18340795	18341047
RLUn_63526	GbD11	18421868	18422051
RLUn_63526	GbD11	19597514	19597665
RLUn_63526	GbD11	19628563	19628677
RLUn_63526	GbD11	19628715	19629357
RLUn_63526	GbD11	19629904	19630058
RLUn_63526	GbD11	19782723	19783821
RLUn_63526	GbD11	21205992	21206455
RLUn_63526	GbD11	21206525	21206889
RLUn_63526	GbD11	21291552	21292884
RLUn_63526	GbD11	21310823	21311137
RLUn_63526	GbD11	21823081	21823465
RLUn_63526	GbD11	22444096	22444443
RLUn_63526	GbD11	22830729	22831755
RLUn_63526	GbD11	26620648	26621086
RLUn_63526	GbD11	26639823	26641082
RLUn_63526	GbD11	27573701	27573966
RLUn_63526	GbD11	27576929	27577249
RLUn_63526	GbD11	27586532	27586867
RLUn_63526	GbD11	27878526	27878650
RLUn_63526	GbD11	27884392	27884554
RLUn_63526	GbD11	28228783	28230035
RLUn_63526	GbD11	28231409	28232630
RLUn_63526	GbD11	28279340	28279457
RLUn_63526	GbD11	32538054	32538203
RLUn_63526	GbD11	32538241	32538492
RLUn_63526	GbD11	32538803	32539452
RLUn_63526	GbD11	33990497	33991537
RLUn_63526	GbD11	36180101	36180423
RLUn_63526	GbD11	41147701	41147844
RLUn_63526	GbD11	41152008	41153085
RLUn_63526	GbD11	48592145	48592424
RLUn_63526	GbD11	48597095	48597215
RLUn_63526	GbD11	48601175	48601321
RLUn_63526	GbD11	48601359	48601635
RLUn_63526	GbD11	48602308	48602652
RLUn_63526	GbD11	50551329	50552536
RLUn_63526	GbD11	50608504	50608677
RLUn_63526	GbD11	53515883	53516030
RLUn_63526	GbD11	54168899	54169087
RLUn_63526	GbD11	54201815	54201931
RLUn_63526	GbD11	54291588	54291736
RLUn_63526	GbD11	54291774	54292827
RLUn_63526	GbD11	54695062	54695655
RLUn_63526	GbD11	54696346	54696524
RLUn_63526	GbD11	59514647	59514896
RLUn_63526	GbD11	59613286	59614335
RLUn_63526	GbD11	60987984	60988133
RLUn_63526	GbD11	62445381	62445502
RLUn_63526	GbD11	65180855	65181245
RLUn_63526	GbD11	65208455	65208803
RLUn_63526	GbD11	65212697	65213053
RLUn_63526	GbD11	65384915	65385173
RLUn_63526	GbA07	533095	533382
RLUn_63526	GbA07	2433409	2433710
RLUn_63526	GbA07	4760738	4761072
RLUn_63526	GbA07	4790874	4791003
RLUn_63526	GbA07	6208212	6208508
RLUn_63526	GbA07	9392508	9392843
RLUn_63526	GbA07	10184232	10184361
RLUn_63526	GbA07	10652362	10652647
RLUn_63526	GbA07	10656521	10656806
RLUn_63526	GbA07	13267551	13267748
RLUn_63526	GbA07	13963398	13963778
RLUn_63526	GbA07	13968605	13968958
RLUn_63526	GbA07	23300303	23301385
RLUn_63526	GbA07	23301462	23301563
RLUn_63526	GbA07	24301719	24301872
RLUn_63526	GbA07	25516220	25517435
RLUn_63526	GbA07	25520488	25521359
RLUn_63526	GbA07	25906495	25907693
RLUn_63526	GbA07	25941449	25941572
RLUn_63526	GbA07	44825948	44826074
RLUn_63526	GbA07	44846495	44847745
RLUn_63526	GbA07	44848572	44849090
RLUn_63526	GbA07	60772742	60773119
RLUn_63526	GbA07	60779691	60780157
RLUn_63526	GbA07	69648314	69648464
RLUn_63526	GbA07	70144684	70144854
RLUn_63526	GbA07	80688283	80688494
RLUn_63526	GbA07	80740235	80740505
RLUn_63526	GbA07	80923512	80923671
RLUn_63526	GbA07	81123945	81124297
RLUn_63526	GbA07	81125482	81125834
RLUn_63526	GbA07	81231863	81231984
RLUn_63526	GbA07	82790989	82791100
RLUn_63526	GbA07	84190961	84191093
RLUn_63526	GbA07	84190976	84191134
RLUn_63526	GbA07	84192168	84192328
RLUn_63526	GbA07	84192365	84192566
RLUn_63526	GbA07	84820968	84821253
RLUn_63526	GbA07	85293029	85293391
RLUn_63526	GbA07	85509245	85509490
RLUn_63526	GbA07	85730337	85730688
RLUn_63526	GbA07	85986386	85986748
RLUn_63526	GbA07	85997117	85997267
RLUn_63526	GbA07	86200122	86200248
RLUn_63526	GbA01	78868	79058
RLUn_63526	GbA01	128430	128532
RLUn_63526	GbA01	631746	631920
RLUn_63526	GbA01	1315674	1316029
RLUn_63526	GbA01	1432982	1433434
RLUn_63526	GbA01	1450691	1450807
RLUn_63526	GbA01	5846217	5847400
RLUn_63526	GbA01	17298772	17299824
RLUn_63526	GbA01	17302390	17303580
RLUn_63526	GbA01	17304065	17304661
RLUn_63526	GbA01	19795391	19796427
RLUn_63526	GbA01	19796454	19796580
RLUn_63526	GbA01	41652337	41652608
RLUn_63526	GbA01	70349355	70349530
RLUn_63526	GbA01	70349530	70349777
RLUn_63526	GbA01	75061086	75061812
RLUn_63526	GbA01	78858899	78859014
RLUn_63526	GbA01	78859127	78859232
RLUn_63526	GbA01	78894791	78894988
RLUn_63526	GbA01	78908598	78908739
RLUn_63526	GbD10	1067695	1067799
RLUn_63526	GbD10	1068840	1069120
RLUn_63526	GbD10	1765353	1765489
RLUn_63526	GbD10	4757922	4758045
RLUn_63526	GbD10	4757958	4758085
RLUn_63526	GbD10	4758085	4758400
RLUn_63526	GbD10	5655009	5655209
RLUn_63526	GbD10	8076156	8076424
RLUn_63526	GbD10	8079221	8079489
RLUn_63526	GbD10	13729155	13729452
RLUn_63526	GbD10	14508543	14508651
RLUn_63526	GbD10	16181884	16182007
RLUn_63526	GbD10	24069671	24069850
RLUn_63526	GbD10	25382182	25383393
RLUn_63526	GbD10	26543894	26544739
RLUn_63526	GbD10	26544782	26545005
RLUn_63526	GbD10	26546044	26546567
RLUn_63526	GbD10	30805893	30806238
RLUn_63526	GbD10	30807722	30808067
RLUn_63526	GbD10	34785211	34786098
RLUn_63526	GbD10	34786760	34787110
RLUn_63526	GbD10	42239538	42239655
RLUn_63526	GbD10	44478613	44479848
RLUn_63526	GbD10	47961029	47961358
RLUn_63526	GbD10	48442784	48443130
RLUn_63526	GbD10	48444184	48444530
RLUn_63526	GbD10	50512985	50513115
RLUn_63526	GbD10	52791163	52791643
RLUn_63526	GbD10	52791707	52792318
RLUn_63526	GbD10	53812698	53813609
RLUn_63526	GbD10	58957743	58957912
RLUn_63526	GbD10	59987139	59987522
RLUn_63526	GbD10	64350978	64351114
RLUn_63526	GbD13	1554844	1554958
RLUn_63526	GbD13	1587623	1587727
RLUn_63526	GbD13	3178399	3178508
RLUn_63526	GbD13	4110347	4110496
RLUn_63526	GbD13	4112417	4112749
RLUn_63526	GbD13	4114039	4114371
RLUn_63526	GbD13	4115766	4116098
RLUn_63526	GbD13	5030132	5030276
RLUn_63526	GbD13	5126979	5127343
RLUn_63526	GbD13	5919895	5920645
RLUn_63526	GbD13	5933437	5933736
RLUn_63526	GbD13	10947878	10948320
RLUn_63526	GbD13	11103442	11104006
RLUn_63526	GbD13	11104172	11104468
RLUn_63526	GbD13	11211754	11212803
RLUn_63526	GbD13	11212841	11212972
RLUn_63526	GbD13	12152765	12153142
RLUn_63526	GbD13	12153385	12154211
RLUn_63526	GbD13	13880859	13881947
RLUn_63526	GbD13	13882057	13882202
RLUn_63526	GbD13	19781619	19781773
RLUn_63526	GbD13	19798963	19799294
RLUn_63526	GbD13	19810064	19810182
RLUn_63526	GbD13	19825279	19825612
RLUn_63526	GbD13	27255444	27255736
RLUn_63526	GbD13	27255772	27256485
RLUn_63526	GbD13	28361400	28361562
RLUn_63526	GbD13	28365697	28365870
RLUn_63526	GbD13	28386925	28387236
RLUn_63526	GbD13	31212588	31212790
RLUn_63526	GbD13	32698438	32698650
RLUn_63526	GbD13	32698923	32699191
RLUn_63526	GbD13	33783157	33783302
RLUn_63526	GbD13	37230001	37230975
RLUn_63526	GbD13	37238253	37238588
RLUn_63526	GbD13	37243315	37243431
RLUn_63526	GbD13	37243512	37243665
RLUn_63526	GbD13	38983883	38984123
RLUn_63526	GbD13	38984406	38985023
RLUn_63526	GbD13	38985061	38985203
RLUn_63526	GbD13	38986546	38986710
RLUn_63526	GbD13	38986748	38987798
RLUn_63526	GbD13	40251210	40251352
RLUn_63526	GbD13	40251390	40252009
RLUn_63526	GbD13	40275757	40275940
RLUn_63526	GbD13	40882353	40883113
RLUn_63526	GbD13	42044893	42045044
RLUn_63526	GbD13	42045082	42046082
RLUn_63526	GbD13	42054658	42055653
RLUn_63526	GbD13	42055680	42055800
RLUn_63526	GbD13	50953417	50953604
RLUn_63526	GbD13	50956347	50956496
RLUn_63526	GbD13	54039209	54039384
RLUn_63526	GbD13	54042507	54042682
RLUn_63526	GbD13	54054449	54054589
RLUn_63526	GbD13	54055234	54056022
RLUn_63526	GbD13	54063650	54064270
RLUn_63526	GbD13	58508418	58508524
RLUn_63526	GbD13	58546270	58546667
RLUn_63526	GbD13	60339128	60340337
RLUn_63526	GbD13	60526011	60526214
RLUn_63526	GbD13	61041855	61042232
RLUn_63526	GbD13	61130221	61130376
RLUn_63526	GbA05	483794	483923
RLUn_63526	GbA05	7183687	7184652
RLUn_63526	GbA05	7693166	7693510
RLUn_63526	GbA05	7698129	7698685
RLUn_63526	GbA05	10571783	10572198
RLUn_63526	GbA05	11088565	11088774
RLUn_63526	GbA05	13703257	13703860
RLUn_63526	GbA05	13704963	13705637
RLUn_63526	GbA05	22757424	22757624
RLUn_63526	GbA05	22772307	22772918
RLUn_63526	GbA05	23374151	23374429
RLUn_63526	GbA05	23733412	23733589
RLUn_63526	GbA05	23757173	23758373
RLUn_63526	GbA05	26508620	26508741
RLUn_63526	GbA05	26551750	26551985
RLUn_63526	GbA05	26588372	26588505
RLUn_63526	GbA05	26589334	26589467
RLUn_63526	GbA05	35141287	35141434
RLUn_63526	GbA05	35141481	35142128
RLUn_63526	GbA05	35142930	35143497
RLUn_63526	GbA05	38046572	38046734
RLUn_63526	GbA05	38083588	38083890
RLUn_63526	GbA05	73131914	73132397
RLUn_63526	GbA05	80810813	80810956
RLUn_63526	GbA05	85361186	85361958
RLUn_63526	GbA05	85362489	85363261
RLUn_63526	GbA05	87407907	87408009
RLUn_63526	GbA05	90183880	90184081
RLUn_63526	GbA05	90184472	90184782
RLUn_63526	GbA05	92386703	92386979
RLUn_63526	GbA05	92404664	92405163
RLUn_63526	GbD01	6289989	6290156
RLUn_63526	GbD01	7945417	7946612
RLUn_63526	GbD01	7947997	7948181
RLUn_63526	GbD01	11880953	11881073
RLUn_63526	GbD01	11883406	11884303
RLUn_63526	GbD01	11884334	11884580
RLUn_63526	GbD01	14517135	14518363
RLUn_63526	GbD01	14518885	14519773
RLUn_63526	GbD01	15115275	15115569
RLUn_63526	GbD01	16257078	16257232
RLUn_63526	GbD01	21532958	21533109
RLUn_63526	GbD01	21533309	21534250
RLUn_63526	GbD01	26837911	26838564
RLUn_63526	GbD01	28479821	28481217
RLUn_63526	GbD01	36825582	36825885
RLUn_63526	GbD01	36826193	36827021
RLUn_63526	GbD01	36827217	36827478
RLUn_63526	GbD01	39027294	39027592
RLUn_63526	GbD01	45640509	45641181
RLUn_63526	GbD01	45652233	45652513
RLUn_63526	GbD01	46845215	46846456
RLUn_63526	GbD01	49278441	49278654
RLUn_63526	GbD01	53287859	53287967
RLUn_63526	GbD01	53289717	53289825
RLUn_63526	GbD01	54218132	54219089
RLUn_63526	GbD01	59852034	59853241
RLUn_63526	GbD01	59854859	59855599
RLUn_63526	GbD01	62752013	62752124
RLUn_63526	GbD02	367587	367809
RLUn_63526	GbD02	395850	396213
RLUn_63526	GbD02	405187	405328
RLUn_63526	GbD02	3577314	3577447
RLUn_63526	GbD02	5522787	5523014
RLUn_63526	GbD02	6747176	6747307
RLUn_63526	GbD02	6748275	6749516
RLUn_63526	GbD02	8397673	8398211
RLUn_63526	GbD02	8434015	8434208
RLUn_63526	GbD02	11391527	11391703
RLUn_63526	GbD02	12672025	12672301
RLUn_63526	GbD02	13342966	13343253
RLUn_63526	GbD02	13344572	13344686
RLUn_63526	GbD02	13346901	13347188
RLUn_63526	GbD02	15261440	15262589
RLUn_63526	GbD02	15341106	15341442
RLUn_63526	GbD02	15366026	15366519
RLUn_63526	GbD02	15367219	15367669
RLUn_63526	GbD02	16463956	16464113
RLUn_63526	GbD02	16465705	16465943
RLUn_63526	GbD02	16933116	16933470
RLUn_63526	GbD02	16933907	16934092
RLUn_63526	GbD02	16965562	16965865
RLUn_63526	GbD02	18626723	18627081
RLUn_63526	GbD02	22655949	22656098
RLUn_63526	GbD02	22656136	22657155
RLUn_63526	GbD02	22692776	22692903
RLUn_63526	GbD02	23042918	23043050
RLUn_63526	GbD02	23043080	23043209
RLUn_63526	GbD02	23043814	23044320
RLUn_63526	GbD02	26000474	26000773
RLUn_63526	GbD02	26020434	26020656
RLUn_63526	GbD02	27533960	27534133
RLUn_63526	GbD02	31353839	31354456
RLUn_63526	GbD02	31354711	31354856
RLUn_63526	GbD02	31354811	31355214
RLUn_63526	GbD02	31360778	31360953
RLUn_63526	GbD02	42476189	42477167
RLUn_63526	GbD02	45680998	45682214
RLUn_63526	GbD02	45682824	45683211
RLUn_63526	GbD02	47156586	47157176
RLUn_63526	GbD02	47601795	47601975
RLUn_63526	GbD02	47601818	47603033
RLUn_63526	GbD02	49829896	49830009
RLUn_63526	GbD02	49834845	49834958
RLUn_63526	GbD02	51513236	51513394
RLUn_63526	GbD02	51516702	51516860
RLUn_63526	GbD02	51775346	51776361
RLUn_63526	GbD02	51776386	51776502
RLUn_63526	GbD02	51776550	51776671
RLUn_63526	GbD02	52208497	52208666
RLUn_63526	GbD02	52347759	52348149
RLUn_63526	GbD02	54260558	54260765
RLUn_63526	GbD02	57464780	57464949
RLUn_63526	GbD02	58100475	58100609
RLUn_63526	GbD02	58100647	58101594
RLUn_63526	GbD02	58101711	58102068
RLUn_63526	GbD02	58119017	58119345
RLUn_63526	GbD02	58937830	58937930
RLUn_63526	GbD02	58937968	58938100
RLUn_63526	GbD02	60253590	60254879
RLUn_63526	GbD02	60646787	60647268
RLUn_63526	GbD02	63417506	63417659
RLUn_63526	GbD02	63417531	63417766
RLUn_63526	GbD02	63421385	63421538
RLUn_63526	GbD02	63421410	63421645
RLUn_63526	GbD02	65356161	65356328
RLUn_63526	GbD02	70063148	70063602
RLUn_63526	GbA08	1197811	1198996
RLUn_63526	GbA08	3398121	3398466
RLUn_63526	GbA08	3401428	3401773
RLUn_63526	GbA08	6006089	6006328
RLUn_63526	GbA08	9393578	9393722
RLUn_63526	GbA08	9580282	9581005
RLUn_63526	GbA08	9581043	9581219
RLUn_63526	GbA08	23000340	23001545
RLUn_63526	GbA08	35433645	35433964
RLUn_63526	GbA08	35435401	35435720
RLUn_63526	GbA08	44715396	44715759
RLUn_63526	GbA08	68758773	68760005
RLUn_63526	GbA08	76160995	76161284
RLUn_63526	GbA08	76349702	76349833
RLUn_63526	GbA08	76349871	76350959
RLUn_63526	GbA08	88702094	88703311
RLUn_63526	GbA08	89859205	89859339
RLUn_63526	GbA08	89859378	89860426
RLUn_63526	GbA08	95944573	95944808
RLUn_63526	GbA08	95945129	95945254
RLUn_63526	GbA08	104047839	104048118
RLUn_63526	GbA08	106403343	106403526
RLUn_63526	GbA08	107250609	107250877
RLUn_63526	GbA08	107980413	107980751
RLUn_63526	GbA08	107980444	107980790
RLUn_63526	GbA08	107993295	107993659
RLUn_63526	GbA08	108016658	108016761
RLUn_63526	GbA08	108022261	108022364
RLUn_63526	GbD07	182070	182190
RLUn_63526	GbD07	230852	230995
RLUn_63526	GbD07	370763	371136
RLUn_63526	GbD07	371698	372074
RLUn_63526	GbD07	436999	437348
RLUn_63526	GbD07	712630	713018
RLUn_63526	GbD07	863357	863799
RLUn_63526	GbD07	4210177	4211230
RLUn_63526	GbD07	4218566	4218753
RLUn_63526	GbD07	4219522	4219740
RLUn_63526	GbD07	6684416	6684705
RLUn_63526	GbD07	11370040	11370171
RLUn_63526	GbD07	11370064	11370414
RLUn_63526	GbD07	11399962	11400246
RLUn_63526	GbD07	13409744	13410917
RLUn_63526	GbD07	13417139	13417956
RLUn_63526	GbD07	13430246	13430372
RLUn_63526	GbD07	13441515	13441648
RLUn_63526	GbD07	13443410	13443798
RLUn_63526	GbD07	14426131	14426405
RLUn_63526	GbD07	14426563	14426835
RLUn_63526	GbD07	14429957	14431171
RLUn_63526	GbD07	14755849	14756947
RLUn_63526	GbD07	18989825	18990136
RLUn_63526	GbD07	18997580	18997682
RLUn_63526	GbD07	19003089	19003191
RLUn_63526	GbD07	19163885	19164130
RLUn_63526	GbD07	19165307	19165750
RLUn_63526	GbD07	19198060	19198359
RLUn_63526	GbD07	19202306	19203229
RLUn_63526	GbD07	19289104	19289523
RLUn_63526	GbD07	20318485	20318740
RLUn_63526	GbD07	20331408	20331636
RLUn_63526	GbD07	20332807	20333636
RLUn_63526	GbD07	24392890	24393746
RLUn_63526	GbD07	24506533	24507772
RLUn_63526	GbD07	24771241	24772141
RLUn_63526	GbD07	26569625	26569799
RLUn_63526	GbD07	28073973	28074099
RLUn_63526	GbD07	28869163	28869600
RLUn_63526	GbD07	29734128	29734274
RLUn_63526	GbD07	31825761	31826094
RLUn_63526	GbD07	32055179	32056191
RLUn_63526	GbD07	32639419	32639560
RLUn_63526	GbD07	32639975	32640116
RLUn_63526	GbD07	37471020	37471240
RLUn_63526	GbD07	37471559	37471661
RLUn_63526	GbD07	41808527	41808648
RLUn_63526	GbD07	42406152	42407402
RLUn_63526	GbD07	44235768	44236985
RLUn_63526	GbD07	47166966	47167344
RLUn_63526	GbD07	47170016	47170176
RLUn_63526	GbD07	47172762	47172887
RLUn_63526	GbD07	53887847	53888004
RLUn_63526	GbD07	56126090	56126467
RLUn_63526	GbD07	56129952	56131057
RLUn_63526	GbD07	58026902	58027071
RLUn_63526	GbD07	59122166	59122637
RLUn_63526	GbD07	59214339	59214639
RLUn_63526	GbD07	59218197	59218553
RLUn_63526	GbD07	59219957	59220205
RLUn_63526	GbD07	59260631	59260743
RLUn_63526	GbD07	59269736	59270108
RLUn_63526	GbD07	59269744	59270155
RLUn_63526	GbD07	59967036	59967294
RLUn_63526	GbA11	170343	170697
RLUn_63526	GbA11	792350	792646
RLUn_63526	GbA11	807326	807622
RLUn_63526	GbA11	1537933	1538347
RLUn_63526	GbA11	1548016	1548329
RLUn_63526	GbA11	1816116	1816265
RLUn_63526	GbA11	9248798	9248934
RLUn_63526	GbA11	9254306	9254859
RLUn_63526	GbA11	9255936	9256489
RLUn_63526	GbA11	9516146	9516457
RLUn_63526	GbA11	9518491	9518802
RLUn_63526	GbA11	14163877	14164024
RLUn_63526	GbA11	14178185	14179089
RLUn_63526	GbA11	14184552	14184821
RLUn_63526	GbA11	21591244	21591631
RLUn_63526	GbA11	21593124	21593292
RLUn_63526	GbA11	21597932	21598143
RLUn_63526	GbA11	24173029	24173165
RLUn_63526	GbA11	24173197	24174237
RLUn_63526	GbA11	51923499	51924716
RLUn_63526	GbA11	60334744	60335916
RLUn_63526	GbA11	75123256	75123420
RLUn_63526	GbA11	87268417	87269414
RLUn_63526	GbA11	87269576	87269713
RLUn_63526	GbA11	91789736	91789838
RLUn_63526	GbA11	91789876	91790940
RLUn_63526	GbA10	2281951	2282055
RLUn_63526	GbA10	5366338	5366656
RLUn_63526	GbA10	6216458	6216587
RLUn_63526	GbA10	12667641	12668861
RLUn_63526	GbA10	12683710	12684003
RLUn_63526	GbA10	13038351	13038763
RLUn_63526	GbA10	14088966	14089116
RLUn_63526	GbA10	14089214	14089757
RLUn_63526	GbA10	14116247	14117276
RLUn_63526	GbA10	14117320	14117454
RLUn_63526	GbA10	17801490	17802361
RLUn_63526	GbA10	22232627	22233859
RLUn_63526	GbA10	51165625	51166560
RLUn_63526	GbA10	53881334	53881684
RLUn_63526	GbA10	53882534	53882884
RLUn_63526	GbA10	77756164	77756520
RLUn_63526	GbA10	77757253	77758230
RLUn_63526	GbA10	77758277	77758418
RLUn_63526	GbA10	77773254	77773536
RLUn_63526	GbA10	77773617	77773875
RLUn_63526	GbA10	86247175	86247567
RLUn_63526	GbA10	89064665	89065890
RLUn_63526	GbA10	89806872	89807070
RLUn_63526	GbA10	92000999	92002082
RLUn_63526	GbA10	93936522	93937186
RLUn_63526	GbA10	96593172	96593510
RLUn_63526	GbA10	97918286	97919523
RLUn_63526	GbA10	97936816	97936958
RLUn_63526	GbA10	101432363	101433621
RLUn_63526	GbD09	1305633	1305990
RLUn_63526	GbD09	6927477	6927638
RLUn_63526	GbD09	7851145	7851298
RLUn_63526	GbD09	7852613	7852897
RLUn_63526	GbD09	7852941	7853729
RLUn_63526	GbD09	8085282	8085588
RLUn_63526	GbD09	11175211	11176426
RLUn_63526	GbD09	15121849	15122806
RLUn_63526	GbD09	15125689	15125897
RLUn_63526	GbD09	25679824	25681050
RLUn_63526	GbD09	26804330	26805434
RLUn_63526	GbD09	26809036	26809806
RLUn_63526	GbD09	33407073	33407204
RLUn_63526	GbD09	33411143	33411601
RLUn_63526	GbD09	33412222	33412333
RLUn_63526	GbD09	33412423	33412641
RLUn_63526	GbD09	33576672	33576774
RLUn_63526	GbD09	33577578	33577852
RLUn_63526	GbD09	37040265	37040633
RLUn_63526	GbD09	37041956	37042114
RLUn_63526	GbD09	37042152	37043164
RLUn_63526	GbD09	37045501	37045881
RLUn_63526	GbD09	37049244	37049509
RLUn_63526	GbD09	37163522	37163823
RLUn_63526	GbD09	37164530	37164770
RLUn_63526	GbD09	37164808	37164961
RLUn_63526	GbD09	37674767	37675347
RLUn_63526	GbD09	41775514	41775649
RLUn_63526	GbD09	46405709	46405914
RLUn_63526	GbD09	48613298	48614482
RLUn_63526	GbD09	48766879	48768130
RLUn_63526	GbD09	50370518	50370668
RLUn_63526	GbD09	52190746	52190847
RLUn_63526	GbD09	52338176	52339306
RLUn_63526	GbD09	52339344	52339496
RLUn_63526	GbD09	52603048	52603375
RLUn_63526	GbD09	52667350	52667456
RLUn_63526	GbD09	52668210	52668987
RLUn_63526	GbD09	52984290	52984394
RLUn_63526	GbD09	53500197	53500575
RLUn_63526	GbD03	3183090	3183483
RLUn_63526	GbD03	6152195	6152309
RLUn_63526	GbD03	11177246	11177680
RLUn_63526	GbD03	13764183	13764290
RLUn_63526	GbD03	30220239	30220556
RLUn_63526	GbD03	30244812	30245128
RLUn_63526	GbD03	34703592	34704587
RLUn_63526	GbD03	34704625	34704759
RLUn_63526	GbD03	34957074	34957304
RLUn_63526	GbD03	34957178	34957408
RLUn_63526	GbD03	34957282	34957512
RLUn_63526	GbD03	34957386	34957616
RLUn_63526	GbD03	34957490	34957720
RLUn_63526	GbD03	34957594	34957824
RLUn_63526	GbD03	34957698	34957928
RLUn_63526	GbD03	34957802	34958032
RLUn_63526	GbD03	34957906	34958136
RLUn_63526	GbD03	34958010	34958240
RLUn_63526	GbD03	34958114	34958344
RLUn_63526	GbD03	34958218	34958448
RLUn_63526	GbD03	34958322	34958552
RLUn_63526	GbD03	34958426	34958656
RLUn_63526	GbD03	34958530	34958760
RLUn_63526	GbD03	34958634	34958864
RLUn_63526	GbD03	34958738	34958968
RLUn_63526	GbD03	34958842	34959072
RLUn_63526	GbD03	34958946	34959176
RLUn_63526	GbD03	34959050	34959280
RLUn_63526	GbD03	34959154	34959384
RLUn_63526	GbD03	34959258	34959488
RLUn_63526	GbD03	34959362	34959592
RLUn_63526	GbD03	34959466	34959696
RLUn_63526	GbD03	34959570	34959800
RLUn_63526	GbD03	34959674	34959904
RLUn_63526	GbD03	34959778	34960008
RLUn_63526	GbD03	34959882	34960112
RLUn_63526	GbD03	34959986	34960216
RLUn_63526	GbD03	34960090	34960320
RLUn_63526	GbD03	34960194	34960424
RLUn_63526	GbD03	34960298	34960528
RLUn_63526	GbD03	34960402	34960632
RLUn_63526	GbD03	34960506	34960736
RLUn_63526	GbD03	34960610	34960840
RLUn_63526	GbD03	34960714	34960944
RLUn_63526	GbD03	34960818	34961048
RLUn_63526	GbD03	34960922	34961152
RLUn_63526	GbD03	34961026	34961256
RLUn_63526	GbD03	34961130	34961360
RLUn_63526	GbD03	34961234	34961464
RLUn_63526	GbD03	34961338	34961568
RLUn_63526	GbD03	34961442	34961672
RLUn_63526	GbD03	34961546	34961776
RLUn_63526	GbD03	34961650	34961880
RLUn_63526	GbD03	34961858	34962616
RLUn_63526	GbD03	36337606	36337949
RLUn_63526	GbD03	36338840	36338991
RLUn_63526	GbD03	37063013	37063893
RLUn_63526	GbD03	37088898	37089078
RLUn_63526	GbD03	38077424	38077594
RLUn_63526	GbD03	38077449	38077651
RLUn_63526	GbD03	38080418	38080524
RLUn_63526	GbD03	39554180	39554373
RLUn_63526	GbD03	39581188	39581530
RLUn_63526	GbD03	44238963	44240217
RLUn_63526	GbD03	44252971	44253299
RLUn_63526	GbD03	45025200	45025649
RLUn_63526	GbD03	45028301	45029510
RLUn_63526	GbD03	48187901	48188254
RLUn_63526	GbA12	10431989	10432090
RLUn_63526	GbA12	10432023	10432142
RLUn_63526	GbA12	10433159	10433337
RLUn_63526	GbA12	10436346	10436524
RLUn_63526	GbA12	11354252	11354480
RLUn_63526	GbA12	26722755	26723981
RLUn_63526	GbA12	26727275	26728501
RLUn_63526	GbA12	62426144	62426485
RLUn_63526	GbA12	62428734	62429092
RLUn_63526	GbA12	62430366	62430733
RLUn_63526	GbA12	62431799	62431922
RLUn_63526	GbA12	62432941	62433354
RLUn_63526	GbA12	62437770	62437927
RLUn_63526	GbA12	63071782	63074803
RLUn_63526	GbA12	63076059	63080543
RLUn_63526	GbA12	63080762	63081307
RLUn_63526	GbA12	63082067	63082321
RLUn_63526	GbA12	63082752	63090296
RLUn_63526	GbA12	63093437	63095113
RLUn_63526	GbA12	63096643	63097637
RLUn_63526	GbA12	63122751	63123114
RLUn_63526	GbA12	63124855	63125218
RLUn_63526	GbA12	68994974	68995084
RLUn_63526	GbA12	69005711	69006052
RLUn_63526	GbA12	74823327	74823427
RLUn_63526	GbA12	74836626	74836759
RLUn_63526	GbA12	74836797	74837469
RLUn_63526	GbA12	77396564	77396975
RLUn_63526	GbA12	80218992	80220190
RLUn_63526	GbA12	86620367	86620683
RLUn_63526	GbA12	86730366	86730524
RLUn_63526	GbA12	91052405	91052527
RLUn_63526	GbA12	91058431	91058553
RLUn_63526	GbA12	92975558	92975898
RLUn_63526	GbA04	3371336	3371551
RLUn_63526	GbA04	3396694	3397039
RLUn_63526	GbA04	3399281	3399399
RLUn_63526	GbA04	3399586	3399960
RLUn_63526	GbA04	3418142	3418424
RLUn_63526	GbA04	3418166	3418558
RLUn_63526	GbA04	5047706	5048849
RLUn_63526	GbA04	6535617	6536896
RLUn_63526	GbA04	29578314	29578482
RLUn_63526	GbA04	29582899	29583258
RLUn_63526	GbA04	29597410	29597700
RLUn_63526	GbA04	29604167	29604347
RLUn_63526	GbA04	38478208	38479492
RLUn_63526	GbA04	40638648	40638815
RLUn_63526	GbA04	43580469	43581401
RLUn_63526	GbA04	43581251	43581520
RLUn_63526	GbA04	43581370	43581639
RLUn_63526	GbA04	43581489	43581758
RLUn_63526	GbA04	43581608	43581877
RLUn_63526	GbA04	43581727	43581996
RLUn_63526	GbA04	43581846	43582115
RLUn_63526	GbA04	43581965	43582234
RLUn_63526	GbA04	43582084	43582353
RLUn_63526	GbA04	43582203	43582472
RLUn_63526	GbA04	43582322	43582591
RLUn_63526	GbA04	43582441	43582710
RLUn_63526	GbA04	43582560	43582829
RLUn_63526	GbA04	43582679	43582948
RLUn_63526	GbA04	43582798	43583067
RLUn_63526	GbA04	43582917	43583186
RLUn_63526	GbA04	43583036	43583305
RLUn_63526	GbA04	43583155	43583424
RLUn_63526	GbA04	43583274	43583543
RLUn_63526	GbA04	43583393	43583662
RLUn_63526	GbA04	43583512	43583781
RLUn_63526	GbA04	43583750	43584306
RLUn_63526	GbA04	43584577	43584718
RLUn_63526	GbA04	43585853	43586018
RLUn_63526	GbA04	46773438	46773597
RLUn_63526	GbA04	46774293	46774404
RLUn_63526	GbA04	46774516	46774677
RLUn_63526	GbA04	46774725	46774826
RLUn_63526	GbA04	46816864	46817442
RLUn_63526	GbA04	61367112	61367255
RLUn_63526	GbA04	63558529	63558794
RLUn_63526	GbA04	63596908	63597042
RLUn_63526	GbA04	63601629	63601888
RLUn_63526	GbA04	63721741	63721994
RLUn_63526	GbA04	63724638	63724910
RLUn_63526	GbA04	63740389	63740753
RLUn_63526	GbA13	299125	299479
RLUn_63526	GbA13	300479	300833
RLUn_63526	GbA13	304844	305080
RLUn_63526	GbA13	1497838	1498207
RLUn_63526	GbA13	1498874	1499243
RLUn_63526	GbA13	1500641	1501037
RLUn_63526	GbA13	2559632	2559746
RLUn_63526	GbA13	6111752	6112057
RLUn_63526	GbA13	6134023	6135220
RLUn_63526	GbA13	14574288	14574477
RLUn_63526	GbA13	19263411	19263560
RLUn_63526	GbA13	21135920	21136125
RLUn_63526	GbA13	40064546	40064903
RLUn_63526	GbA13	52039995	52040562
RLUn_63526	GbA13	69172284	69172407
RLUn_63526	GbA13	73548092	73548265
RLUn_63526	GbA13	73548546	73548725
RLUn_63526	GbA13	73561320	73561439
RLUn_63526	GbA13	75182494	75183037
RLUn_63526	GbA13	75183023	75183823
RLUn_63526	GbA13	81920198	81920358
RLUn_63526	GbA13	83114921	83115318
RLGy_7828	GbA13	25660024	25661603
RLGy_26202	GbA02	32154788	32154957
RLGy_26202	GbA02	43605268	43605393
RLGy_26202	GbA03	37163899	37168258
RLGy_26202	GbA03	44578806	44579025
RLGy_26202	GbA03	49324117	49326092
RLGy_26202	GbA03	49334695	49335758
RLGy_26202	GbA03	49337254	49337375
RLGy_26202	GbA03	51966866	51967468
RLGy_26202	GbA03	56652450	56653766
RLGy_26202	GbA03	73026131	73027448
RLGy_26202	GbA03	83105643	83115482
RLGy_26202	GbD04	6400152	6400471
RLGy_26202	GbD04	6409333	6409569
RLGy_26202	GbA09	16704195	16704537
RLGy_26202	GbA09	30922869	30924145
RLGy_26202	GbA09	30924647	30925626
RLGy_26202	GbA09	30925941	30926408
RLGy_26202	GbD05	49531064	49531921
RLGy_26202	GbA06	13802044	13802903
RLGy_26202	GbA06	30560758	30561272
RLGy_26202	GbA06	36875837	36876156
RLGy_26202	GbA06	58142212	58142752
RLGy_26202	GbA06	64843746	64844145
RLGy_26202	GbA06	78649310	78649708
RLGy_26202	GbA06	78652210	78655806
RLGy_26202	GbA06	79789665	79792558
RLGy_26202	GbD12	28583306	28584616
RLGy_26202	GbA07	40810437	40812521
RLGy_26202	GbA07	68106575	68107769
RLGy_26202	GbA01	50686047	50687856
RLGy_26202	GbA01	50689247	50690500
RLGy_26202	GbA01	59535678	59536201
RLGy_26202	GbA01	59536323	59537438
RLGy_26202	GbA01	68283267	68284467
RLGy_26202	GbA05	68476947	68478181
RLGy_26202	GbA08	7241912	7242033
RLGy_26202	GbA08	7247317	7247548
RLGy_26202	GbA08	13221558	13221667
RLGy_26202	GbA08	13222093	13227158
RLGy_26202	GbA08	18031699	18034876
RLGy_26202	GbA08	22156461	22157723
RLGy_26202	GbA08	22158032	22159901
RLGy_26202	GbA08	26172142	26174204
RLGy_26202	GbA08	26883723	26884496
RLGy_26202	GbA08	28532886	28534447
RLGy_26202	GbA08	37405432	37409893
RLGy_26202	GbA08	37411724	37416095
RLGy_26202	GbA08	40829960	40833593
RLGy_26202	GbA08	64228034	64231587
RLGy_26202	GbA08	64233387	64233846
RLGy_26202	GbA08	67282331	67284025
RLGy_26202	GbA08	67285368	67287402
RLGy_26202	GbA08	69582899	69583271
RLGy_26202	GbA08	84574681	84575813
RLGy_26202	GbA08	84640235	84642425
RLGy_26202	GbA11	34904516	34905059
RLGy_26202	GbA11	34905056	34906364
RLGy_26202	GbA11	35187099	35187418
RLGy_26202	GbA11	35187729	35188812
RLGy_26202	GbA11	50172776	50173993
RLGy_26202	GbA10	52179414	52180163
RLGy_26202	GbA10	52181203	52182810
RLGy_26202	GbA10	52184011	52185087
RLGy_26202	GbA10	65353109	65355376
RLGy_26202	GbA10	65374367	65374753
RLGy_26202	GbA10	74244806	74249652
RLGy_26202	GbA12	28688225	28689972
RLGy_26202	GbA12	76426962	76427237
RLGy_26202	GbA04	13609742	13612022
RLGy_26202	GbA04	13612890	13616359
RLGy_26202	GbA04	22379805	22380608
RLGy_26202	GbA04	27826289	27826461
RLGy_26202	GbA04	37144118	37144242
RLGy_26202	GbA13	21701338	21702149
RLGy_26202	GbA13	23006246	23006577
RLGy_26202	GbA13	26897725	26898033
RLGy_26202	GbA13	32718937	32719484
RLGy_26202	GbA13	32719572	32720884
RLUn_70451	GbD05	47108389	47108516
RLUn_70451	GbD05	47109028	47109281
RLUn_70451	GbD05	47112312	47112513
RLUn_70451	GbD05	54235688	54235904
RLUn_70451	GbD05	54237041	54242168
RLUn_70451	GbA05	12201647	12202238
RLUn_43542	GbA03	13178326	13178917
RLUn_43542	GbA01	7108427	7108976
RLUn_43542	GbA01	7109746	7111039
RLUn_43542	GbA12	376547	377138
RLUn_72643	GbA04	26609794	26611938
RLUn_53787	GbA02	28419867	28420152
RLUn_53787	GbA02	28683769	28684332
RLUn_53787	GbA02	28685116	28686774
RLUn_53787	GbA02	57018094	57018196
RLUn_53787	GbA03	40835229	40837916
RLUn_53787	GbA03	40840223	40845883
RLUn_53787	GbA03	40852088	40853356
RLUn_53787	GbA03	80072440	80074332
RLUn_53787	GbA03	92699641	92701788
RLUn_53787	GbA09	20043943	20044275
RLUn_53787	GbA09	20744973	20747139
RLUn_53787	GbA09	20751248	20757729
RLUn_53787	GbA09	40565218	40567366
RLUn_53787	GbA09	41607904	41608118
RLUn_53787	GbA01	29275038	29276671
RLUn_53787	GbA05	62623172	62626611
RLUn_53787	GbA05	62626650	62626763
RLUn_53787	GbA08	37348807	37350957
RLUn_53787	GbA11	37236682	37237081
RLUn_53787	GbA10	33393648	33394390
RLUn_53787	GbA10	33396542	33397498
RLUn_53787	GbA10	81359501	81359828
RLUn_53787	GbA12	57901295	57902851
RLUn_53787	GbA12	61645263	61645407
RLUn_53787	GbA04	11428270	11429401
RLUn_53787	GbA04	40162174	40162289
RLUn_53787	GbA04	57371131	57373879
RLUn_63802	GbA03	623712	623985
RLUn_63802	GbD04	5404265	5404590
RLUn_63802	GbD04	5405029	5405217
RLUn_63802	GbD04	5409967	5410292
RLUn_63802	GbD04	5410731	5410919
RLUn_63802	GbA06	99766676	99766880
RLUn_63802	GbD12	62750416	62757844
RLUn_63802	GbD12	62757845	62760653
RLUn_63802	GbD12	62767323	62768648
RLUn_63802	GbD12	62775023	62775618
RLUn_63802	GbD01	2194241	2194607
RLUn_63802	GbA08	9517	9754
RLUn_63802	GbA11	6082934	6083307
RLUn_63802	GbA12	92741199	92741409
RLUn_63802	GbA12	92778454	92779434
RLUn_63802	GbA12	92779434	92781093
RLUn_63802	GbA12	92781698	92783793
RLUn_63802	GbA12	92783794	92785368
RLUn_63802	GbA12	92785812	92789184
RLUn_63802	GbA12	92790166	92791994
RLUn_63802	GbA12	92792438	92795773
RLUn_63802	GbA13	1460356	1460552
RLGy_37481	GbD13	49299910	49302962
RLGy_37481	GbD03	3760155	3760499
RLGy_15395	GbA01	58319499	58319609
RLGy_15395	GbA11	17887508	17887642
RLGy_40140	GbD06	10755503	10756704
RLGy_40140	GbD06	58344454	58345530
RLGy_40140	GbD06	58345559	58346247
RLGy_40140	GbD11	10193141	10193936
RLGy_40140	GbD11	10193973	10195601
RLGy_40140	GbD13	44716820	44717507
RLGy_40140	GbD13	44717548	44718872
RLGy_40140	GbD01	7387663	7388258
RLGy_40140	GbD01	7390904	7400129
RLGy_40140	GbD02	1585923	1587067
RLGy_14545	GbD09	20424832	20425121
RLGy_8753	GbA02	87106486	87106959
RLGy_8753	GbD05	58778210	58778319
RLGy_8753	GbA08	8768303	8769340
RLGy_41054	GbA06	9869412	9870283
RLUn_62326	GbD10	42798185	42808285
RLUn_69132	GbA07	83154	83390
RLUn_69132	GbA07	88286	88903
RLUn_72644	GbD06	2406071	2406489
RLUn_72644	GbD06	2407220	2409262
RLUn_72644	GbD12	53692730	53693253
RLUn_72644	GbD12	53695662	53696215
RLUn_72644	GbA07	3004194	3004324
RLUn_72644	GbA01	3596879	3599279
RLUn_72644	GbD13	62364396	62365085
RLUn_72644	GbD13	62367973	62368228
RLUn_72644	GbD07	25138978	25139668
RLUn_72644	GbD07	25141829	25142210
RLGy_37935	GbD08	12572338	12573685
RLGy_37935	GbD04	21199338	21200109
RLGy_37935	GbA06	39714880	39716088
RLGy_37935	GbD13	8236643	8237673
RLGy_37935	GbD13	8237772	8242377
RLGy_37935	GbD01	35522052	35524183
RLGy_37935	GbD02	19982024	19983216
RLGy_37935	GbD03	25475866	25476535
RLGy_24828	GbA02	53793072	53794500
RLGy_24828	GbA06	23524899	23527237
RLUn_56565	GbA02	34286436	34286675
RLUn_56565	GbA02	53938075	53941167
RLUn_56565	GbA02	53941756	53941934
RLUn_56565	GbA02	53942628	53942783
RLUn_56565	GbA02	53943241	53943419
RLUn_56565	GbA03	55314836	55318978
RLUn_56565	GbA03	58423643	58425377
RLUn_56565	GbA03	58427687	58429748
RLUn_56565	GbA06	53829906	53833866
RLUn_56565	GbA06	53834160	53834439
RLUn_56565	GbA07	40623821	40627179
RLUn_56565	GbA07	40627179	40630583
RLUn_56565	GbA05	36839248	36839393
RLUn_56565	GbA05	76516299	76519313
RLUn_56565	GbA05	89769624	89769744
RLUn_56565	GbA08	41145805	41147358
RLUn_56565	GbA08	41149070	41149692
RLUn_56565	GbA08	41149845	41150916
RLUn_56565	GbA10	28009099	28013803
RLUn_56565	GbA10	35919186	35919538
RLUn_56565	GbA10	38076127	38076842
RLUn_56565	GbA10	44161247	44161863
RLUn_56565	GbA12	83029270	83029620
RLUn_56565	GbA04	31354490	31356491
RLUn_56565	GbA04	31669735	31676027
RLUn_56565	GbA13	26741013	26742344
RLUn_56565	GbA13	34518936	34520456
RLUn_56565	GbA13	34521155	34521570
RLUn_56565	GbA13	48747469	48757436
RLUn_56565	GbA13	48757827	48759397
RLUn_56565	GbA13	48759399	48762945
RLUn_56565	GbA13	48768367	48769299
RLGy_37696	GbD08	34995337	34998305
RLGy_37696	GbD08	34998554	35008041
RLGy_37696	GbA03	17471018	17471321
RLGy_37696	GbA03	17480099	17480201
RLGy_37696	GbA03	17487661	17487869
RLGy_37696	GbA03	17491033	17493933
RLGy_37696	GbD05	41767727	41769521
RLGy_37696	GbD05	53093132	53093305
RLGy_37696	GbD05	53095398	53095571
RLGy_37696	GbA06	22451504	22451613
RLGy_37696	GbD06	16961807	16961971
RLGy_37696	GbD06	16961972	16962206
RLGy_37696	GbD06	16962582	16962758
RLGy_37696	GbD06	16962843	16963048
RLGy_37696	GbD06	16963181	16964840
RLGy_37696	GbD06	20246517	20247671
RLGy_37696	GbD06	29696114	29696315
RLGy_37696	GbD06	31944608	31945219
RLGy_37696	GbD06	44768207	44768515
RLGy_37696	GbD06	44774641	44774890
RLGy_37696	GbD12	9282447	9284341
RLGy_37696	GbD12	15669511	15670698
RLGy_37696	GbD12	34849671	34849892
RLGy_37696	GbD12	34851150	34851482
RLGy_37696	GbD12	34853452	34853601
RLGy_37696	GbD12	34855108	34855327
RLGy_37696	GbD11	31753429	31753674
RLGy_37696	GbD11	39783154	39784553
RLGy_37696	GbD11	39785167	39786566
RLGy_37696	GbA07	51402915	51403063
RLGy_37696	GbA07	51403090	51403328
RLGy_37696	GbA07	51403666	51403905
RLGy_37696	GbA07	51403991	51404141
RLGy_37696	GbA07	51404454	51406078
RLGy_37696	GbA07	51406839	51407545
RLGy_37696	GbA07	51432726	51432855
RLGy_37696	GbA07	51432882	51433120
RLGy_37696	GbD10	20657991	20661095
RLGy_37696	GbD10	32102286	32102778
RLGy_37696	GbD10	32113951	32114385
RLGy_37696	GbD10	37326262	37328101
RLGy_37696	GbD13	23399128	23399296
RLGy_37696	GbD13	23402357	23402525
RLGy_37696	GbD13	23402899	23403735
RLGy_37696	GbD13	23403785	23404113
RLGy_37696	GbA05	44091757	44092137
RLGy_37696	GbA05	63793241	63793364
RLGy_37696	GbD01	12470859	12471070
RLGy_37696	GbD01	12471993	12472204
RLGy_37696	GbD01	12476460	12476671
RLGy_37696	GbD01	12521275	12522907
RLGy_37696	GbD01	12523132	12523548
RLGy_37696	GbD01	12524059	12524284
RLGy_37696	GbD01	12524297	12524461
RLGy_37696	GbD01	50035418	50036887
RLGy_37696	GbA08	50799808	50800741
RLGy_37696	GbA08	50800770	50802111
RLGy_37696	GbA10	48895660	48896020
RLGy_37696	GbD09	17174224	17177359
RLGy_37696	GbD09	21997125	21997376
RLGy_37696	GbD09	21997683	21997930
RLGy_37696	GbD09	24441693	24442434
RLGy_37696	GbD03	16492368	16494828
RLGy_37696	GbD03	16954631	16954874
RLGy_37696	GbD03	21102104	21103303
RLGy_37696	GbA04	56081057	56081574
RLGy_37696	GbA04	56082619	56083136
RLGy_40985	GbA06	89239847	89240079
RLGy_40985	GbA11	30420157	30421727
RLGy_40985	GbA10	19957729	19958422
RLGy_26562	GbA10	62971499	62972255
RLGy_26562	GbA10	76235425	76235781
RLGy_26562	GbA10	76237104	76237550
RLGy_26562	GbA13	15246850	15247115
RLUn_62146	GbD08	6924987	6925203
RLUn_62146	GbD08	24530435	24532697
RLUn_62146	GbD08	30145233	30145374
RLUn_62146	GbD08	57424439	57425034
RLUn_62146	GbD08	62266525	62267765
RLUn_62146	GbD08	62272846	62273330
RLUn_62146	GbD08	63246585	63247681
RLUn_62146	GbD08	65926656	65927209
RLUn_62146	GbA02	86361580	86361880
RLUn_62146	GbA03	90474428	90474787
RLUn_62146	GbD04	32341134	32343096
RLUn_62146	GbD04	32343739	32344060
RLUn_62146	GbD04	35427821	35428144
RLUn_62146	GbD04	42962072	42962219
RLUn_62146	GbD04	42962943	42963107
RLUn_62146	GbD04	47206525	47206855
RLUn_62146	GbD04	49754798	49755105
RLUn_62146	GbA09	56069725	56069978
RLUn_62146	GbD05	27749925	27750319
RLUn_62146	GbD05	31245221	31246263
RLUn_62146	GbD05	31992503	31992952
RLUn_62146	GbD05	41651674	41653627
RLUn_62146	GbD05	57321041	57323806
RLUn_62146	GbD05	57604241	57606431
RLUn_62146	GbD06	6727896	6729653
RLUn_62146	GbD06	7711279	7713176
RLUn_62146	GbD06	7714155	7714597
RLUn_62146	GbD06	8495817	8496275
RLUn_62146	GbD06	9170543	9170848
RLUn_62146	GbD06	11157172	11157558
RLUn_62146	GbD06	16025209	16026156
RLUn_62146	GbD06	16042146	16043180
RLUn_62146	GbD06	16046840	16047122
RLUn_62146	GbD06	16048880	16049162
RLUn_62146	GbD06	19155627	19155861
RLUn_62146	GbD06	43115603	43116757
RLUn_62146	GbD12	3794364	3794779
RLUn_62146	GbD12	6430846	6431202
RLUn_62146	GbD12	10337558	10337828
RLUn_62146	GbD12	42930133	42934618
RLUn_62146	GbD12	42934634	42934899
RLUn_62146	GbD12	46182300	46182539
RLUn_62146	GbD12	49630938	49631072
RLUn_62146	GbD12	49672061	49672874
RLUn_62146	GbD12	50740567	50741525
RLUn_62146	GbD11	952011	952245
RLUn_62146	GbD11	17415387	17415590
RLUn_62146	GbD11	25381696	25382631
RLUn_62146	GbD11	48441162	48441526
RLUn_62146	GbD11	48454663	48454910
RLUn_62146	GbD11	48483921	48484144
RLUn_62146	GbD11	49131849	49132835
RLUn_62146	GbD11	49151200	49151374
RLUn_62146	GbD11	54090804	54091073
RLUn_62146	GbD11	54757575	54757900
RLUn_62146	GbD11	59704165	59705733
RLUn_62146	GbD11	60652667	60652918
RLUn_62146	GbA07	9327628	9327902
RLUn_62146	GbD10	5864662	5867970
RLUn_62146	GbD10	18707409	18708568
RLUn_62146	GbD10	19234360	19235701
RLUn_62146	GbD10	19239628	19250195
RLUn_62146	GbD10	19251655	19252194
RLUn_62146	GbD10	26636924	26637282
RLUn_62146	GbD10	29056747	29057314
RLUn_62146	GbD10	29060644	29061247
RLUn_62146	GbD10	46137582	46140198
RLUn_62146	GbD10	57795386	57795843
RLUn_62146	GbD10	61503094	61503448
RLUn_62146	GbD10	63072168	63072531
RLUn_62146	GbD10	64226625	64227536
RLUn_62146	GbD13	3942517	3943204
RLUn_62146	GbD13	5236240	5236344
RLUn_62146	GbD13	5610797	5611017
RLUn_62146	GbD13	11326585	11327366
RLUn_62146	GbD13	25375067	25375355
RLUn_62146	GbD13	32540582	32541188
RLUn_62146	GbD13	32543410	32544016
RLUn_62146	GbD13	32545398	32546004
RLUn_62146	GbD13	32552659	32553963
RLUn_62146	GbD13	32553998	32554269
RLUn_62146	GbD13	32554273	32554507
RLUn_62146	GbD13	32554865	32555222
RLUn_62146	GbD13	35473343	35473560
RLUn_62146	GbD13	35473690	35474397
RLUn_62146	GbD13	43011293	43011427
RLUn_62146	GbD13	48410928	48412476
RLUn_62146	GbA05	89939218	89940779
RLUn_62146	GbD01	5434815	5435714
RLUn_62146	GbD01	59772004	59772135
RLUn_62146	GbD02	52503501	52504930
RLUn_62146	GbD02	55923745	55924304
RLUn_62146	GbD02	55925382	55925941
RLUn_62146	GbD02	55925955	55928634
RLUn_62146	GbD02	62324384	62327826
RLUn_62146	GbD02	64595141	64595534
RLUn_62146	GbD07	4250594	4250857
RLUn_62146	GbD07	19736687	19737499
RLUn_62146	GbD07	31914486	31915007
RLUn_62146	GbD07	40271683	40273179
RLUn_62146	GbD07	48431219	48431428
RLUn_62146	GbD07	51686861	51687992
RLUn_62146	GbA11	605889	606152
RLUn_62146	GbA11	88086695	88088521
RLUn_62146	GbA11	91671378	91673399
RLUn_62146	GbA11	93797575	93798197
RLUn_62146	GbA11	95658398	95658726
RLUn_62146	GbA11	95670008	95670336
RLUn_62146	GbA10	4159708	4160412
RLUn_62146	GbA10	8256246	8256556
RLUn_62146	GbA10	8269700	8270007
RLUn_62146	GbD09	4819268	4821734
RLUn_62146	GbD09	5588557	5588879
RLUn_62146	GbD09	5880702	5881681
RLUn_62146	GbD09	5991968	5996358
RLUn_62146	GbD09	7003191	7003475
RLUn_62146	GbD09	12868124	12869929
RLUn_62146	GbD09	21130846	21132184
RLUn_62146	GbD09	32895268	32895732
RLUn_62146	GbD09	34224454	34225846
RLUn_62146	GbD03	5830638	5832320
RLUn_62146	GbD03	5833194	5835614
RLUn_62146	GbD03	29992208	29993637
RLUn_62146	GbD03	42268159	42269697
RLUn_62146	GbD03	42270717	42273314
RLUn_62146	GbD03	47937169	47937509
RLUn_57326	GbA10	4675510	4675630
RLUn_57326	GbA10	4675985	4676161
RLGy_32583	GbD03	6764917	6765555
RLUn_52137	GbA06	67620886	67621086
RLUn_52137	GbA06	80814614	80814803
RLUn_52137	GbA08	30640359	30644114
RLUn_52137	GbA08	30645245	30645860
RLGy_6377	GbA13	32809013	32809233
RLGy_16649	GbA09	57077094	57078315
RLGy_32286	GbA09	72772355	72773801
RLGy_32286	GbD11	16158234	16159695
RLGy_32286	GbD13	2684413	2684829
RLGy_32286	GbD13	59538820	59539577
RLGy_32286	GbD13	59540156	59540783
RLGy_32286	GbD01	3212208	3213143
RLGy_32286	GbD01	3213563	3216135
RLGy_32286	GbD09	36695866	36697940
RLGy_32286	GbA04	55167124	55167252
RLGy_32286	GbA04	55168705	55169164
RLUn_58485	GbD03	46666870	46674301
RLUn_58485	GbD03	46703037	46703291
RLUn_47001	GbA03	1298949	1299658
RLUn_47001	GbA03	90471999	90472164
RLUn_47001	GbD04	6752285	6752503
RLUn_47001	GbD04	46992393	46992537
RLUn_47001	GbD06	43315338	43315497
RLUn_47001	GbD12	40027194	40027309
RLUn_47001	GbD12	40834062	40834233
RLUn_47001	GbD11	18622080	18622251
RLUn_47001	GbD11	18623403	18623574
RLUn_47001	GbA01	7924140	7924282
RLUn_47001	GbA01	80834459	80835296
RLUn_47001	GbA01	80859482	80862489
RLUn_47001	GbA01	80864558	80866222
RLUn_47001	GbD10	22805221	22805374
RLUn_47001	GbD10	22828570	22828706
RLUn_47001	GbD10	22830615	22830751
RLUn_47001	GbA05	86899625	86899748
RLUn_47001	GbA08	4729489	4729917
RLUn_47001	GbD07	14231342	14231516
RLUn_47001	GbD07	33507391	33507505
RLUn_47001	GbA11	19696085	19696235
RLUn_47001	GbA10	12388822	12388997
RLUn_47001	GbA12	4168636	4168797
RLUn_47001	GbA12	71930697	71931074
RLUn_47001	GbA12	71958873	71959724
RLUn_47001	GbA13	83801517	83801920
RLUn_47001	GbA13	84084328	84084598
RLUn_69800	GbA11	96701443	96701614
RLUn_69800	GbA11	96701734	96702037
RLUn_69800	GbA11	96702339	96702470
RLUn_69800	GbA11	96702549	96702773
RLUn_69800	GbA11	96702827	96703164
RLUn_69800	GbA11	96703154	96705058
RLGy_28962	GbA10	28383128	28383301
RLGy_24512	GbD08	45394298	45394943
RLGy_24512	GbD08	60604587	60605280
RLGy_24512	GbD08	60639250	60639961
RLGy_24512	GbA09	62240398	62241029
RLGy_24512	GbA09	62242181	62242812
RLGy_24512	GbA09	72382242	72382947
RLGy_24512	GbA09	72388879	72389584
RLGy_24512	GbD05	22323158	22323396
RLGy_24512	GbA06	2255464	2256078
RLGy_24512	GbD06	55970371	55970552
RLGy_24512	GbD06	55985551	55985659
RLGy_24512	GbD12	705833	706492
RLGy_24512	GbD12	709422	710081
RLGy_24512	GbD11	6090873	6091504
RLGy_24512	GbD11	7150938	7151514
RLGy_24512	GbD11	7165070	7165315
RLGy_24512	GbD01	25072603	25074167
RLGy_24512	GbD02	69170187	69170888
RLGy_24512	GbA11	5183550	5183843
RLGy_24512	GbA10	98765548	98766136
RLGy_24512	GbA10	98769635	98770223
RLGy_24512	GbD03	1875729	1876264
RLUn_47725	GbA02	80365528	80365856
RLUn_47725	GbA02	80365885	80367927
RLUn_47725	GbD03	7274021	7275212
RLUn_47725	GbD03	7282833	7284028
RLGy_10469	GbA04	21933783	21933913
RLGy_6436	GbA03	85832971	85833879
RLGy_6436	GbA03	85834648	85838700
RLGy_6436	GbA03	85838951	85843053
RLGy_6436	GbD04	18087075	18087369
RLGy_6436	GbD05	37879552	37879913
RLGy_6436	GbD06	54667875	54667987
RLGy_6436	GbD06	55650605	55650737
RLGy_6436	GbD12	18092978	18093097
RLGy_6436	GbD01	30444143	30444465
RLGy_6436	GbD02	49587236	49587423
RLGy_6436	GbD02	49589555	49589728
RLGy_6436	GbD02	49590084	49590308
RLUn_62697	GbD08	3325521	3326171
RLUn_62697	GbD08	3326141	3327762
RLUn_62697	GbA09	62246539	62247121
RLUn_62697	GbD06	62184869	62186704
RLUn_62697	GbD11	12820139	12820392
RLUn_62697	GbD11	12822540	12826959
RLUn_62697	GbD11	12841092	12842915
RLUn_62697	GbD10	8227369	8229168
RLUn_62697	GbD13	3550712	3553129
RLUn_62697	GbD13	3555606	3555723
RLUn_62697	GbD13	16849201	16851304
RLUn_62697	GbD13	44022044	44023340
RLUn_62697	GbD01	47253347	47253671
RLUn_62697	GbD01	47253825	47254273
RLUn_62697	GbD01	47254789	47255145
RLUn_62697	GbD01	47255193	47255681
RLUn_62697	GbD02	21465862	21466061
RLUn_62697	GbD02	21477884	21478032
RLUn_62697	GbD02	21480675	21483349
RLUn_62697	GbD07	6775144	6776850
RLGy_27556	GbA03	93468652	93468818
RLGy_27556	GbA06	7315777	7316103
RLGy_27556	GbA06	7326045	7328482
RLGy_27556	GbA06	7328481	7333240
RLGy_27556	GbA06	7333918	7335013
RLUn_59297	GbD05	25623559	25625823
RLUn_59297	GbD05	25625859	25626173
RLUn_59297	GbA07	8511355	8511514
RLGy_27238	GbA02	24110916	24111110
RLGy_27238	GbA03	32363686	32363996
RLGy_27238	GbA09	6276485	6276689
RLGy_27238	GbA09	12723417	12724462
RLGy_27238	GbA07	28288766	28289154
RLGy_27238	GbA07	55231673	55232567
RLGy_27238	GbA07	70713087	70713450
RLGy_27238	GbA07	70713922	70714108
RLGy_27238	GbA07	70714119	70714305
RLGy_27238	GbA05	93440278	93440462
RLGy_27238	GbA05	93440493	93440724
RLGy_27238	GbA08	12912059	12912296
RLGy_27238	GbA08	75532550	75533293
RLGy_27238	GbA08	75535416	75535975
RLGy_27238	GbA10	20094411	20094527
RLGy_27238	GbA10	26953059	26953338
RLGy_27238	GbA12	42426057	42426572
RLGy_27238	GbA12	92196010	92197212
RLGy_27238	GbA13	63919932	63920842
RLGy_27238	GbA13	73916373	73916745
RLGy_30256	GbA02	52779263	52780950
RLGy_30256	GbA02	52783047	52784606
RLGy_30256	GbA03	46295099	46296595
RLGy_30256	GbA03	46315545	46317294
RLGy_30256	GbA08	80670835	80671359
RLGy_30256	GbA13	54267259	54267623
RLGy_14084	GbA07	9659184	9659713
RLGy_14084	GbD10	34527621	34528126
RLGy_14084	GbD10	34529907	34530412
RLGy_14084	GbD10	34530418	34532786
RLGy_14084	GbA05	61574668	61576404
RLGy_14084	GbA05	61581209	61582871
RLGy_14084	GbA05	61582872	61583218
RLGy_14084	GbA05	61583469	61584607
RLGy_14084	GbA05	61585077	61585974
RLGy_14084	GbA05	61586023	61595251
RLGy_14084	GbA05	61595617	61596996
RLGy_14084	GbA10	36706521	36707098
RLGy_14084	GbA10	36707770	36708347
Copia-14_GR-LTR	GbD05	22941534	22941977
RLGy_29855	GbA07	14597133	14600863
RLGy_29855	GbA07	14600848	14605391
RLGy_29855	GbA05	41541785	41543970
RLGy_29855	GbA10	74252634	74258640
RLGy_29855	GbA13	9629056	9629436
RLGy_8985	GbA03	89060022	89062567
RLGy_14905	GbA06	43361022	43362916
RLGy_26592	GbA03	44492474	44498186
RLGy_26592	GbA03	44499831	44501169
RLGy_26592	GbA12	11483356	11484811
RLGy_26592	GbA12	11530403	11531841
RLGy_26592	GbA12	11531977	11534453
RLGy_26592	GbA12	11540155	11540866
RLGy_7946	GbA03	18540264	18540379
RLUn_46585	GbA03	44351464	44352668
RLUn_46585	GbA03	68311851	68314927
RLUn_46585	GbA07	40086698	40087461
RLUn_46585	GbA01	29738536	29739096
RLUn_46585	GbA01	29751690	29757370
RLUn_46585	GbA01	29761291	29762477
RLUn_46585	GbA01	29763650	29765115
RLUn_46585	GbA01	54013493	54015600
RLUn_46585	GbA08	78221586	78221839
RLUn_46585	GbA11	51428886	51429035
RLUn_46585	GbA11	53124831	53126959
RLUn_46585	GbA10	9659130	9659288
RLUn_46585	GbA10	20440721	20442560
RLUn_46585	GbA10	36344686	36344948
RLUn_46585	GbA12	50882056	50882278
RLUn_52811	GbA02	1794340	1794465
RLUn_52811	GbD04	40163622	40163944
RLUn_52811	GbA09	5056302	5058066
RLUn_52811	GbA09	5058695	5063017
RLUn_52811	GbA09	48151415	48152476
RLUn_52811	GbA07	78060548	78060665
RLUn_52811	GbA01	72086735	72087035
RLUn_52811	GbA01	73654007	73654739
RLUn_52811	GbD02	6509495	6510274
RLUn_52811	GbD02	12671821	12672011
RLUn_52811	GbD02	15401049	15401752
RLUn_52811	GbA11	89195610	89196041
RLUn_52811	GbA11	91902284	91902388
RLUn_52811	GbD09	30229926	30230229
RLUn_52811	GbD09	30232341	30233326
RLGy_41092	GbD12	34281594	34281817
RLGy_41092	GbD11	44465820	44465929
RLUn_46341	GbA01	770207	771629
RLUn_46341	GbA01	773758	775168
RLUn_46341	GbA01	776053	776747
RLUn_46341	GbA01	797130	799526
RLUn_46341	GbA01	799527	800360
RLUn_46341	GbD01	1506435	1507857
RLGy_40120	GbA03	20675822	20675950
RLGy_40120	GbD05	58253239	58253940
RLGy_40120	GbA06	36935185	36935561
RLGy_40120	GbA06	36935566	36940037
RLGy_40120	GbA06	39753043	39753598
RLGy_40120	GbA06	40474262	40474492
RLGy_40120	GbD12	2897706	2898047
RLGy_40120	GbD12	12797319	12797641
RLGy_40120	GbD12	12797635	12798401
RLGy_40120	GbD12	12798673	12799138
RLGy_40120	GbD12	18078716	18079725
RLGy_40120	GbD12	18080036	18080793
RLGy_40120	GbD12	18083331	18083592
RLGy_40120	GbD11	30737266	30737972
RLGy_40120	GbD11	30758298	30758401
RLGy_40120	GbD11	30762593	30762696
RLGy_40120	GbD11	30763796	30763899
RLGy_40120	GbD11	48868959	48871095
RLGy_40120	GbA01	23088060	23088646
RLGy_40120	GbA01	46838477	46839054
RLGy_40120	GbD10	46998984	46999969
RLGy_40120	GbD10	47000305	47000658
RLGy_40120	GbD10	47001878	47002473
RLGy_40120	GbD13	32892401	32893114
RLGy_40120	GbA05	36261138	36261514
RLGy_40120	GbA08	16629417	16630143
RLGy_40120	GbA08	100298049	100298620
RLGy_40120	GbD07	11180322	11181031
RLGy_40120	GbD07	21032349	21032468
RLGy_40120	GbD07	21033547	21033922
RLGy_40120	GbA10	83017479	83017814
RLGy_40120	GbA10	83019316	83019637
RLGy_40120	GbA10	89299005	89299394
RLGy_40120	GbD09	15536005	15536230
RLGy_40120	GbD09	15565609	15568174
RLGy_40120	GbD03	2170877	2171839
RLGy_40120	GbA04	12774922	12775776
RLGy_40120	GbA04	49440887	49442417
RLGy_40120	GbA04	53608485	53608640
RLGy_40120	GbA04	53609640	53609896
RLUn_66403	GbD01	40403879	40408774
RLUn_66403	GbD02	67027336	67034931
RLGy_21244	GbD05	44525125	44537330
RLUn_48714	GbA04	1171236	1174631
RLUn_48714	GbA04	1214655	1214899
RLGy_41665	GbA02	78394980	78395754
RLGy_41665	GbA02	78403804	78409152
RLGy_41665	GbA02	78410259	78411470
RLGy_41665	GbA02	83611071	83611975
RLGy_41665	GbA01	15956562	15957110
RLGy_41665	GbA05	82390633	82391331
RLUn_60621	GbD08	14552637	14554331
RLUn_60621	GbD08	14554763	14555999
RLUn_60621	GbD08	14569451	14570283
RLUn_60621	GbD08	14571102	14571810
RLUn_60621	GbA02	13252466	13253372
RLUn_60621	GbA02	18818860	18819266
RLUn_60621	GbA02	18819593	18820013
RLUn_60621	GbA02	18824024	18824651
RLUn_60621	GbA02	18826320	18828118
RLUn_60621	GbA02	18831142	18831769
RLUn_60621	GbA02	18833438	18835236
RLUn_60621	GbA02	75948230	75948632
RLUn_60621	GbA02	75951980	75952980
RLUn_60621	GbA02	75954899	75958011
RLUn_60621	GbA02	75959006	75959554
RLUn_60621	GbA02	83397154	83400783
RLUn_60621	GbD04	12475306	12475491
RLUn_60621	GbD04	12476326	12476658
RLUn_60621	GbD04	14728680	14730171
RLUn_60621	GbD04	24869072	24869574
RLUn_60621	GbD04	34031969	34032398
RLUn_60621	GbD04	34066963	34067156
RLUn_60621	GbD04	34067155	34067397
RLUn_60621	GbA09	3717304	3717606
RLUn_60621	GbA09	3717725	3718107
RLUn_60621	GbA09	3718149	3718676
RLUn_60621	GbA09	3719076	3719242
RLUn_60621	GbA09	3719241	3719421
RLUn_60621	GbA09	3719499	3720646
RLUn_60621	GbA09	4653319	4653457
RLUn_60621	GbA09	4949028	4949350
RLUn_60621	GbA09	13560504	13560620
RLUn_60621	GbA09	13561744	13563516
RLUn_60621	GbA09	41426962	41427323
RLUn_60621	GbD05	35597481	35597803
RLUn_60621	GbD05	53655004	53658078
RLUn_60621	GbA06	21398172	21399842
RLUn_60621	GbA06	23865874	23866702
RLUn_60621	GbA06	46389607	46390402
RLUn_60621	GbA06	46390558	46390965
RLUn_60621	GbA06	46391327	46392003
RLUn_60621	GbA06	46393209	46394365
RLUn_60621	GbA06	76471009	76471388
RLUn_60621	GbA06	76471497	76471783
RLUn_60621	GbA06	76472330	76474666
RLUn_60621	GbA06	95573562	95574564
RLUn_60621	GbD06	17270627	17271560
RLUn_60621	GbD06	19871612	19871975
RLUn_60621	GbD06	20954470	20954773
RLUn_60621	GbD06	20956796	20957275
RLUn_60621	GbD06	21052785	21053139
RLUn_60621	GbD12	8374650	8375173
RLUn_60621	GbD12	8376002	8376525
RLUn_60621	GbD12	8376980	8379073
RLUn_60621	GbD12	8388779	8389714
RLUn_60621	GbD12	8390098	8390950
RLUn_60621	GbD12	8606765	8606879
RLUn_60621	GbD12	8622608	8622770
RLUn_60621	GbD12	8622896	8623024
RLUn_60621	GbD12	8623869	8624278
RLUn_60621	GbD12	8625888	8626297
RLUn_60621	GbD12	10393875	10394030
RLUn_60621	GbD12	10395075	10395235
RLUn_60621	GbD12	10395513	10395684
RLUn_60621	GbD12	24645750	24646245
RLUn_60621	GbD12	43313923	43315595
RLUn_60621	GbD11	30907225	30908535
RLUn_60621	GbD11	30909036	30909763
RLUn_60621	GbD11	32418201	32418790
RLUn_60621	GbD11	32424893	32425022
RLUn_60621	GbD11	48644670	48645205
RLUn_60621	GbD11	48645913	48646114
RLUn_60621	GbD11	55663332	55663502
RLUn_60621	GbD11	57241782	57242138
RLUn_60621	GbD11	58409121	58409386
RLUn_60621	GbD11	58422738	58423072
RLUn_60621	GbD11	58988842	58990822
RLUn_60621	GbA07	24128346	24128622
[truncated: 973,328+ more rows]

## Sheet: Supplementary Dataset 3
Dataset 3. Locations of LTR retrotransposon copies in G.hirsutum genome.
Family ID	Chromosome	Start	End
RLGy_27631	A02	57053706	57054512
RLGy_27631	A05	76637711	76638279
RLGy_27631	A01	47292387	47292523
RLGy_27631	A06	19864766	19876908
RLGy_27631	A06	19878761	19879883
RLGy_27631	A06	50985558	50985799
RLGy_27631	A06	51005400	51006585
RLGy_27631	A06	51140152	51143527
RLGy_27631	A03	20007569	20007829
RLGy_27631	A03	57209274	57210513
RLGy_27631	A03	96127567	96127801
RLUn_73457	D13	43255183	43255340
RLUn_73457	D13	43255515	43255648
RLUn_73457	D13	43260348	43262294
RLUn_73457	D13	43262331	43263808
RLUn_73457	D13	43264137	43264968
RLUn_73457	D13	43294519	43295018
RLUn_73457	D13	43317612	43318428
RLUn_73457	D13	43319775	43321714
RLUn_73457	D13	43339911	43340412
RLUn_73457	D13	43369832	43370426
RLUn_73457	D02	55984291	55986284
RLUn_73457	D02	56037063	56037185
RLGy_9787	A02	57103480	57112170
RLGy_9787	A02	77605189	77608602
RLGy_9787	A02	77621038	77622608
RLGy_9787	A09	40004799	40004911
RLGy_9787	A09	40005270	40005720
RLGy_9787	A10	42843832	42844044
RLGy_9787	A03	44041376	44041553
RLGy_9787	A03	44062110	44065041
RLGy_15089	D13	13097906	13098019
RLGy_15089	D13	48356390	48357632
RLGy_15089	D05	42505401	42505860
RLGy_15089	D02	37595747	37596378
RLGy_15089	A02	12937415	12951279
RLGy_15089	A02	12953851	12955132
RLGy_15089	A02	62276508	62278121
RLGy_15089	A02	62278144	62281112
RLGy_15089	D01	13043875	13043977
RLGy_15089	A05	72410101	72410608
RLGy_15089	A05	72410819	72411954
RLGy_15089	A05	72412181	72412366
RLGy_15089	A09	60708359	60709106
RLGy_15089	A09	61785547	61792906
RLGy_15089	A01	13651926	13652036
RLGy_15089	A01	13652051	13652438
RLGy_15089	A01	13652964	13653557
RLGy_15089	A01	13670687	13672507
RLGy_15089	A01	17463117	17463631
RLGy_15089	A01	17504363	17504670
RLGy_15089	A13	5045230	5045547
RLGy_15089	A13	55400410	55400514
RLGy_15089	D10	31129584	31130244
RLGy_15089	D10	47415395	47416249
RLGy_15089	D10	47416286	47417222
RLGy_15089	D10	47417221	47418519
RLGy_15089	A06	8645113	8645560
RLGy_15089	A06	15377560	15377976
RLGy_15089	D08	48323350	48325486
RLGy_15089	A07	63542494	63543219
RLGy_15089	A08	82252338	82253848
RLGy_15089	A08	82259771	82262684
RLGy_15089	A08	82270205	82270588
RLGy_15089	D07	15559391	15559826
RLGy_15089	A12	75444610	75448179
RLGy_15089	A12	83671345	83673199
RLGy_17398	A02	7696238	7703892
RLGy_17398	D06	28133700	28135556
RLGy_22088	D05	3318953	3319126
RLGy_22088	D08	19032158	19033205
RLGy_22088	D06	16000197	16001028
RLUn_45588	A02	52826096	52826405
RLUn_45588	A05	50628189	50628717
RLGy_29580	A02	39284748	39286136
RLGy_29580	A05	33753905	33755999
RLGy_29580	A09	7230633	7231672
RLGy_29580	A09	7232915	7233452
RLGy_29580	A01	40802025	40802752
RLGy_29580	A01	44384195	44384762
RLGy_29580	A01	44389595	44390287
RLGy_29580	A10	34506491	34508060
RLGy_29580	A10	34519851	34525687
RLGy_29580	A10	34525996	34532036
RLGy_29580	A10	34532070	34537401
RLGy_29580	A10	35291522	35293964
RLGy_29580	A10	65741688	65742122
RLGy_29580	A10	72161882	72162166
RLGy_29580	A10	72162280	72162541
RLGy_29580	A13	48100077	48100185
RLGy_29580	A13	48104826	48105102
RLGy_29580	D10	14397566	14397979
RLGy_29580	A06	31580359	31580663
RLGy_29580	A06	31581906	31582372
RLGy_29580	A06	31585489	31586519
RLGy_29580	A06	37316820	37317093
RLGy_29580	A06	37332430	37332814
RLGy_29580	A11	37364270	37364749
RLGy_29580	A11	37365528	37366721
RLGy_29580	A11	37380958	37382062
RLGy_29580	A11	44337828	44338482
RLGy_29580	A11	44338762	44339161
RLGy_29580	A04	5060011	5060456
RLGy_29580	A04	31177343	31177644
RLGy_29580	A04	31178180	31178396
RLGy_29580	A03	61847512	61847693
RLGy_29580	A03	80508466	80508909
RLGy_29580	A03	80508982	80509143
RLGy_29580	A03	96827797	96828489
RLGy_29580	A12	33839723	33839959
RLGy_29580	A12	33847738	33848309
RLGy_29580	A12	33848489	33849321
RLGy_29580	A12	33849307	33850164
RLGy_29580	A12	33850188	33850766
RLGy_29580	A12	33851070	33852117
RLGy_29580	A12	33853667	33854182
RLGy_29580	A12	46524872	46527136
RLGy_29580	A12	65990013	65990490
RLGy_27918	A06	66177072	66184316
RLGy_15141	A02	58668505	58668947
RLGy_15141	A05	64753107	64753562
RLGy_15141	A05	69313708	69314241
RLGy_15141	A09	34432300	34432690
RLGy_15141	A01	77096824	77096953
RLGy_15141	A10	38116216	38116961
RLGy_15141	A10	49170801	49171120
RLGy_15141	A10	88817103	88828683
RLGy_15141	A13	40962581	40963322
RLGy_15141	A13	40963761	40965414
RLGy_15141	A06	79377135	79377520
RLGy_15141	A08	13122746	13122941
RLGy_15141	A08	36386045	36388682
RLGy_15141	A08	58535230	58535421
RLGy_15141	A08	58537229	58537978
RLGy_15141	A03	31007951	31008471
RLGy_15141	A03	56545926	56548427
RLUn_69749	A01	65256228	65257363
RLUn_69749	A11	63062744	63070986
RLUn_69749	A11	63071333	63073601
RLCo_2903	A07	41999	42293
RLCo_2903	D07	45711	45996
RLGy_7828	A02	60390059	60390164
RLGy_7828	A05	73983391	73984919
RLUn_64559	D05	10296892	10299208
RLUn_64559	A05	10588334	10590724
RLGy_26202	D05	46163067	46164036
RLGy_26202	A02	15344508	15344901
RLGy_26202	A02	15344877	15346403
RLGy_26202	A02	19088544	19089034
RLGy_26202	A02	19933475	19934779
RLGy_26202	A02	24730923	24731739
RLGy_26202	A02	24737498	24738328
RLGy_26202	A02	25789959	25790460
RLGy_26202	A02	39920386	39920631
RLGy_26202	A02	39921200	39922871
RLGy_26202	A02	40326045	40326197
RLGy_26202	A02	57358014	57358475
RLGy_26202	A02	57404253	57415223
RLGy_26202	A02	64378089	64378582
RLGy_26202	A02	64378574	64379093
RLGy_26202	A02	64380981	64382092
RLGy_26202	A02	64407114	64409421
RLGy_26202	A02	75142783	75143316
RLGy_26202	A09	24590999	24592030
RLGy_26202	A09	24592157	24592728
RLGy_26202	A09	29619223	29620202
RLGy_26202	A09	29620549	29620985
RLGy_26202	A09	48777975	48779250
RLGy_26202	A09	55943313	55944335
RLGy_26202	A01	51038017	51038946
RLGy_26202	A01	51044422	51044566
RLGy_26202	A01	51046192	51047244
RLGy_26202	A01	51047564	51049102
RLGy_26202	A10	39245573	39245680
RLGy_26202	A10	39253712	39254440
RLGy_26202	A10	39254613	39255172
RLGy_26202	A10	71211198	71211737
RLGy_26202	A10	71211926	71212962
RLGy_26202	A10	71213902	71214915
RLGy_26202	A10	78712560	78712704
RLGy_26202	A13	21646813	21647488
RLGy_26202	A06	19595009	19595561
RLGy_26202	A06	19595683	19596652
RLGy_26202	A06	20582367	20586375
RLGy_26202	A06	34573670	34574500
RLGy_26202	A06	52646327	52646456
RLGy_26202	A06	67379172	67379335
RLGy_26202	A06	68976467	68977147
RLGy_26202	A06	68978396	68979183
RLGy_26202	A06	73251314	73252211
RLGy_26202	A06	81887861	81888254
RLGy_26202	A11	45202448	45205367
RLGy_26202	A11	46240876	46241337
RLGy_26202	A11	46242203	46242974
RLGy_26202	D08	48106257	48106691
RLGy_26202	D08	48108095	48108799
RLGy_26202	A04	12642554	12644904
RLGy_26202	A04	53320977	53321307
RLGy_26202	A04	53333362	53334311
RLGy_26202	A07	43988265	43988722
RLGy_26202	A07	61891236	61892333
RLGy_26202	A08	12701864	12707469
RLGy_26202	A08	16807823	16811004
RLGy_26202	A08	28621281	28622369
RLGy_26202	A08	34119947	34120318
RLGy_26202	A08	34673913	34674902
RLGy_26202	A08	44306498	44307865
RLGy_26202	A08	58833964	58835038
RLGy_26202	A08	58849055	58849188
RLGy_26202	A08	62371077	62373458
RLGy_26202	A08	81357871	81359009
RLGy_26202	A08	81359335	81360884
RLGy_26202	A08	82027082	82027208
RLGy_26202	D06	11608302	11609198
RLGy_26202	D06	37558705	37558885
RLGy_26202	A03	27360647	27361766
RLGy_26202	A03	27362219	27363633
RLGy_26202	A03	33775800	33776765
RLGy_26202	A03	47410523	47410641
RLGy_26202	A03	49570061	49570516
RLGy_26202	A03	49570891	49572073
RLGy_26202	A03	65955677	65956075
RLGy_26202	A03	67678587	67679115
RLGy_26202	A03	70710698	70710912
RLGy_26202	D12	12792394	12792846
RLGy_26202	A12	8698912	8699039
RLGy_26202	A12	18717092	18717695
RLGy_26202	A12	52313456	52313983
RLUn_70451	D05	53269669	53271581
RLUn_70451	D05	53280530	53286065
RLUn_70451	D02	25038231	25038603
RLUn_70451	A05	15551058	15551647
RLUn_70451	A09	9180238	9180434
RLUn_70451	A06	93246377	93246701
RLUn_70451	A04	7792443	7792749
RLUn_70451	A04	7793924	7797247
RLUn_70451	D12	23630528	23630852
RLUn_43542	A01	97146681	97150581
RLUn_43542	A01	97151395	97153199
RLUn_43542	A12	13066403	13067589
RLUn_72643	D02	7903128	7907495
RLUn_72643	D02	28065797	28067665
RLUn_72643	A10	59784043	59785773
RLUn_63802	D05	59977156	59977438
RLUn_63802	D05	59991061	59991504
RLUn_63802	D03	570063	570176
RLUn_63802	D03	45722255	45722467
RLUn_63802	D01	60306104	60306499
RLUn_63802	A01	99145800	99146091
RLUn_63802	A01	99854015	99854120
RLUn_63802	D08	357782	358131
RLUn_63802	A08	49051	49288
RLUn_63802	A08	101536162	101536675
RLUn_63802	D12	58601168	58601509
RLUn_63802	D12	58636725	58637003
RLUn_63802	A12	86931957	86932179
RLUn_63802	A12	86959386	86961054
RLUn_63802	A12	86961683	86965053
RLUn_63802	A12	86965058	86965409
RLUn_63802	A12	86967789	86967954
RLUn_63802	A12	86989732	86989938
RLUn_63802	A12	87014571	87014890
RLGy_37481	D09	3950639	3950754
RLGy_37481	D09	3951101	3951215
RLGy_15395	A05	64741166	64744629
RLGy_15395	A09	65893709	65893891
RLGy_15395	A01	4327074	4334495
RLGy_15395	A10	39259848	39259982
RLGy_15395	A10	62123853	62125338
RLGy_40140	D05	61342075	61343118
RLGy_40140	D02	62345923	62347431
RLGy_40140	D03	38903469	38904058
RLGy_40140	D03	38908796	38908969
RLGy_40140	D01	7596726	7597302
RLGy_40140	D01	38555376	38555502
RLGy_40140	D01	38555536	38558054
RLGy_40140	D11	8696652	8698199
RLGy_40140	D09	34784078	34784535
RLGy_40140	D07	29221788	29222040
RLGy_14545	A07	54814454	54816168
RLGy_14545	A03	49028489	49029246
RLGy_14545	A03	49034031	49034173
RLGy_8753	A02	81469281	81472719
RLGy_8753	A09	28951358	28951988
RLGy_8753	A01	5158884	5161330
RLGy_8753	A13	16815071	16815284
RLGy_8753	A13	16815712	16820867
RLGy_8753	A13	16829796	16831587
RLGy_8753	A13	27609332	27609615
RLGy_8753	A08	23076888	23077443
RLGy_8753	A08	31665753	31667948
RLGy_8753	A08	31672758	31674820
RLGy_8753	A08	31678155	31680521
RLGy_8753	A08	31691574	31691934
RLGy_8753	A08	31695995	31696753
RLGy_8753	A08	31708827	31709139
RLGy_8753	A08	31709142	31709972
RLGy_8753	A08	50989870	50992620
RLGy_8753	A03	35139949	35140426
RLGy_8753	A03	35142122	35142819
RLGy_8753	A12	20860558	20860952
RLGy_41054	A05	38679199	38679533
RLGy_41054	A09	35453324	35453956
RLGy_41054	A10	61337758	61340179
RLGy_41054	A13	60577539	60586276
RLGy_41054	A06	99356134	99360250
RLGy_41054	A11	22632085	22632342
RLGy_41054	A11	59778140	59787164
RLGy_41054	A11	72497243	72497398
RLGy_41054	A04	3297716	3306812
RLUn_62326	D10	40949152	40957488
RLUn_69132	A07	1343243	1345496
RLUn_69132	A07	1346269	1346673
RLUn_72644	D05	3736104	3736527
RLUn_72644	D03	1125080	1125490
RLUn_72644	D03	1160102	1163036
RLUn_72644	D03	44597783	44598351
RLUn_72644	D01	3493949	3496356
RLUn_72644	A01	3665509	3667911
RLUn_72644	D06	2328286	2329906
RLUn_72644	D06	2330967	2331409
RLUn_72644	D07	21976535	21977225
RLUn_72644	D07	21979373	21979594
RLUn_72644	D12	34700690	34701210
RLUn_72644	D12	55138572	55138852
RLGy_37935	D04	19212793	19212938
RLGy_37935	D04	19571519	19574824
RLGy_37935	D13	25475022	25475259
RLGy_37935	D02	29947204	29951036
RLGy_37935	D02	32592149	32596514
RLGy_37935	D02	32598917	32606567
RLGy_37935	D02	56243398	56244097
RLGy_37935	D02	56244135	56244304
RLGy_37935	D02	59626439	59629675
RLGy_37935	D11	33698158	33702381
RLGy_37935	D10	31925249	31929059
RLGy_37935	D10	34493736	34493857
RLGy_37935	D10	35141223	35144610
RLGy_37935	D10	42730400	42732177
RLGy_37935	D09	20066529	20066697
RLGy_37935	D09	22460720	22461415
RLGy_37935	D06	35016864	35017834
RLGy_37935	D06	52667356	52667591
RLGy_37935	D07	30343301	30345746
RLGy_37935	D07	30352869	30353614
RLGy_37935	D07	30353654	30354719
RLGy_37935	D07	40012823	40017099
RLGy_37935	D07	40332594	40332773
RLGy_24828	A01	20934872	20935232
RLGy_24828	A10	51768246	51768417
RLGy_24828	A06	24751279	24755621
RLGy_24828	A06	24758898	24761122
RLGy_24828	A04	17478061	17480004
RLGy_37696	D04	11778749	11779554
RLGy_37696	D04	11781078	11781274
RLGy_37696	D04	18297962	18300423
RLGy_37696	D04	27123191	27123963
RLGy_37696	D04	29554210	29554700
RLGy_37696	D04	38082123	38083452
RLGy_37696	D04	38084837	38085033
RLGy_37696	D13	25783392	25783777
RLGy_37696	D13	25784224	25785602
RLGy_37696	D13	25788080	25789169
RLGy_37696	D13	25789446	25789764
RLGy_37696	D13	25796050	25796287
RLGy_37696	D13	38279143	38281184
RLGy_37696	D05	45168683	45171060
RLGy_37696	D05	51012204	51012377
RLGy_37696	D02	25298641	25301174
RLGy_37696	D02	25315020	25315332
RLGy_37696	D02	28815060	28815379
RLGy_37696	D02	43529053	43530116
RLGy_37696	D02	43535027	43536167
RLGy_37696	D03	13464029	13464873
RLGy_37696	D03	14766127	14769013
RLGy_37696	D03	15133870	15134113
RLGy_37696	D03	33644016	33644221
RLGy_37696	D01	11376358	11376967
RLGy_37696	D01	11376993	11378822
RLGy_37696	D01	11418164	11418482
RLGy_37696	D01	12059681	12059892
RLGy_37696	D01	12099995	12101626
RLGy_37696	D01	12101851	12102317
RLGy_37696	D01	12102778	12103004
RLGy_37696	D01	12103017	12103181
RLGy_37696	A01	9418166	9418330
RLGy_37696	A01	19458519	19458936
RLGy_37696	A01	30898127	30898941
RLGy_37696	A01	30911413	30911615
RLGy_37696	A01	30914993	30915325
RLGy_37696	A01	30916472	30917764
RLGy_37696	A01	30917765	30918562
RLGy_37696	A01	30924707	30927972
RLGy_37696	A01	30927988	30934590
RLGy_37696	A01	30951970	30952285
RLGy_37696	D10	18685617	18688916
RLGy_37696	D10	30309695	30310358
RLGy_37696	D10	30310614	30311231
RLGy_37696	D10	30311608	30311938
RLGy_37696	D10	30312334	30312564
RLGy_37696	D10	40428948	40430270
RLGy_37696	D10	42623081	42623201
RLGy_37696	D10	42623704	42624556
RLGy_37696	D10	42627740	42628186
RLGy_37696	D09	6679269	6679592
RLGy_37696	D09	6679846	6681748
RLGy_37696	D09	6681779	6682312
RLGy_37696	D09	17007939	17011072
RLGy_37696	D09	20316051	20316731
RLGy_37696	D09	20322180	20322610
RLGy_37696	D09	21630477	21630686
RLGy_37696	D09	21658124	21658375
RLGy_37696	D09	21658682	21658929
RLGy_37696	A11	29787453	29788086
RLGy_37696	A11	51635756	51635980
RLGy_37696	D08	30238554	30239685
RLGy_37696	D08	35327735	35330706
RLGy_37696	D08	35330955	35340756
RLGy_37696	A04	54576648	54577128
RLGy_37696	A04	54580782	54581114
RLGy_37696	A07	45976312	45976460
RLGy_37696	A07	45976487	45976725
RLGy_37696	A07	45977063	45977302
RLGy_37696	A07	45977388	45977538
RLGy_37696	A07	45977851	45979485
RLGy_37696	A07	46001845	46001993
RLGy_37696	A07	46002020	46002258
RLGy_37696	A07	46002509	46002835
RLGy_37696	A07	46002921	46003071
RLGy_37696	A07	46003384	46004980
RLGy_37696	D06	19802116	19802586
RLGy_37696	D06	19803075	19803545
RLGy_37696	D06	44424884	44425166
RLGy_37696	D06	49064705	49065555
RLGy_37696	A03	17941889	17942057
RLGy_37696	A03	17942379	17942577
RLGy_37696	A03	17944592	17944730
RLGy_37696	A03	17953332	17955952
RLGy_37696	A03	86261016	86263624
RLGy_37696	A03	86263626	86263818
RLGy_37696	D12	8874426	8876318
RLGy_37696	D12	16977575	16978571
RLGy_37696	D12	18377381	18377624
RLGy_37696	D12	18377956	18378144
RLGy_37696	D12	18378276	18378508
RLGy_37696	D12	18378959	18379311
RLGy_37696	D12	18385697	18388182
RLGy_37696	D12	21309969	21310262
RLGy_37696	D12	27667265	27670182
RLGy_40985	A10	18296549	18298658
RLGy_40985	A11	27517092	27518663
RLGy_26562	A05	36475107	36476724
RLGy_26562	A09	56407187	56407534
RLGy_26562	A10	46220151	46221948
RLGy_26562	A13	14932399	14932664
RLGy_26562	D09	23475597	23475874
RLGy_26562	A04	54072686	54073433
RLGy_26562	A03	38348309	38350129
RLGy_26562	A03	38356557	38356741
RLGy_26562	A12	24952105	24955320
RLUn_57326	A10	4404153	4404273
RLUn_57326	A10	4404628	4404804
RLGy_32583	D13	48394267	48394613
RLGy_32583	D10	25060036	25061052
RLGy_32583	D10	61012101	61012530
RLGy_32583	D08	19978732	19978836
RLGy_32583	D08	19979915	19982002
RLGy_32583	D08	19987175	19988263
RLGy_32583	D08	19988600	19990309
RLGy_32583	D08	59827288	59827484
RLGy_32583	D06	33429792	33435491
RLGy_32583	D06	33435526	33440881
RLGy_32583	D12	49059535	49060212
RLGy_6377	A02	23273262	23273535
RLGy_6377	A01	58663311	58663572
RLGy_6377	A10	35563273	35563387
RLGy_6377	A10	35563931	35564062
RLGy_6377	A10	35565135	35565394
RLGy_6377	A06	77445469	77445644
RLGy_6377	A04	37451443	37452072
RLGy_6377	A07	54988062	54988168
RLGy_6377	A08	34941691	34942269
RLGy_6377	A03	42731527	42731803
RLGy_6377	A12	40538217	40539582
RLGy_16649	A13	51828775	51829024
RLGy_32286	D13	2990874	2991921
RLGy_32286	D13	2992200	2992705
RLGy_32286	D13	50171108	50171216
RLGy_32286	D05	25767319	25768591
RLGy_32286	D05	25769289	25779054
RLGy_32286	D05	25779117	25780739
RLGy_32286	D02	55711849	55712195
RLGy_32286	D03	43943250	43945022
RLGy_32286	D01	5024869	5025612
RLGy_32286	D11	14302223	14303175
RLGy_32286	D11	14303225	14304181
RLGy_32286	A13	77300514	77300822
RLGy_32286	D10	21253439	21254134
RLGy_32286	A07	22995576	22995777
RLGy_32286	A07	40625608	40625851
RLGy_32286	D07	12500900	12503058
RLGy_32286	D07	12509039	12510215
RLGy_32286	D12	1220211	1222300
RLUn_58485	A12	83413162	83413755
RLUn_69800	D11	65988050	65989490
RLUn_69800	D11	65989569	65989791
RLUn_69800	D11	65989845	65990182
RLUn_69800	D11	65990172	65992086
RLUn_69800	A11	93126264	93126435
RLUn_69800	A11	93126520	93126823
RLUn_69800	A11	93126903	93127697
RLUn_69800	A11	93127776	93128000
RLUn_69800	A11	93128054	93128380
RLUn_69800	A11	93128381	93132014
RLGy_28962	A02	62024727	62025231
RLGy_28962	A01	50381764	50382298
RLGy_28962	A10	66651552	66651934
RLGy_28962	A07	22326573	22326699
RLGy_28962	A07	22326781	22326993
RLGy_28962	A07	39574485	39576175
RLGy_28962	A08	81307275	81319304
RLGy_28962	A08	81319305	81319926
RLGy_28962	A08	81321228	81321737
RLGy_24512	D04	2378595	2379702
RLGy_24512	D04	13404301	13404461
RLGy_24512	D04	13408450	13409110
RLGy_24512	D04	16973035	16973611
RLGy_24512	D04	28688519	28688749
RLGy_24512	D13	5002794	5003490
RLGy_24512	D05	1848645	1849116
RLGy_24512	D02	2301485	2302201
RLGy_24512	D02	2303645	2304041
RLGy_24512	D02	2318629	2318863
RLGy_24512	D02	58330108	58330763
RLGy_24512	D02	58334284	58334922
RLGy_24512	D01	23305951	23309606
RLGy_24512	A05	1508014	1508719
RLGy_24512	A09	2461121	2461803
RLGy_24512	D11	529334	530015
RLGy_24512	D11	33364679	33380152
RLGy_24512	D10	4024357	4024518
RLGy_24512	A11	529666	530350
RLGy_24512	A11	3736943	3737516
RLGy_24512	A11	3770475	3771042
RLGy_24512	D08	44929173	44929818
RLGy_24512	D08	44969652	44969865
RLGy_24512	D08	44970655	44971810
RLGy_24512	D08	62299992	62300678
RLGy_24512	A07	13746138	13746316
RLGy_24512	D06	63639075	63639561
RLGy_24512	D07	2798663	2798866
RLGy_24512	D07	11632403	11633021
RLGy_24512	D07	33539516	33540257
RLGy_10469	A04	22448138	22455499
RLGy_6436	D04	16975606	16975798
RLGy_6436	D13	23110450	23110564
RLGy_6436	D13	26335016	26335476
RLGy_6436	D13	26363804	26364537
RLGy_6436	D13	26368152	26368298
RLGy_6436	D02	55433996	55435741
RLGy_6436	D02	55448761	55448866
RLGy_6436	D02	55448921	55449037
RLGy_6436	D11	17912172	17912712
RLGy_6436	D10	37003931	37004279
RLGy_6436	D10	40947596	40947739
RLGy_6436	D10	40963021	40963380
RLGy_6436	D10	40963933	40964096
RLGy_6436	D10	40964201	40964386
RLGy_6436	D08	10409457	10409657
RLGy_6436	D08	10410193	10410518
RLGy_6436	D08	17725506	17725704
RLGy_6436	D08	30785642	30785919
RLGy_6436	D06	53053914	53054026
RLGy_6436	D06	55764577	55764688
RLGy_6436	A03	83283069	83285269
RLGy_6436	A03	83307791	83307909
RLGy_6436	D12	4236963	4237135
RLGy_6436	D12	16625947	16626141
RLGy_6436	D12	23013185	23013879
RLGy_6436	D12	23014477	23014956
RLGy_6436	D12	26512991	26513390
RLUn_62697	D13	3667079	3669537
RLUn_62697	D13	3672038	3672155
RLUn_62697	D13	42003526	42004822
RLUn_62697	D02	22558961	22559160
RLUn_62697	D02	22569272	22569420
RLUn_62697	D02	22572061	22574733
RLUn_62697	D03	4783052	4783229
RLUn_62697	D11	11682484	11682737
RLUn_62697	D11	11684886	11686286
RLUn_62697	D11	11697818	11699381
RLUn_62697	D11	16531237	16533034
RLUn_62697	D11	25225024	25225154
RLUn_62697	D11	25225485	25227201
RLUn_62697	D11	25251729	25251880
RLUn_62697	D10	20595189	20595481
RLUn_62697	A11	12709188	12712291
RLUn_62697	D07	6179787	6181493
RLUn_62697	D12	2267131	2267509
RLGy_27556	A09	66617251	66617648
RLGy_27556	A01	95722717	95723032
RLGy_27556	A06	6614805	6615131
RLGy_27556	A06	6687365	6696657
RLGy_27238	A02	11948359	11948462
RLGy_27238	A02	27022805	27023849
RLGy_27238	A02	30916315	30916417
RLGy_27238	A02	67154679	67157986
RLGy_27238	A02	80173094	80173232
RLGy_27238	A02	80173266	80174387
RLGy_27238	A02	80174904	80176024
RLGy_27238	A02	80177404	80177510
RLGy_27238	A02	80184787	80185059
RLGy_27238	A05	30226078	30241825
RLGy_27238	A05	30244443	30245553
RLGy_27238	A05	30247824	30248903
RLGy_27238	A09	50853869	50854712
RLGy_27238	A09	73824229	73827366
RLGy_27238	A10	41601823	41605101
RLGy_27238	A10	99168032	99168487
RLGy_27238	A10	99168491	99168761
RLGy_27238	A13	69723225	69724597
RLGy_27238	A11	31986575	31987434
RLGy_27238	A04	10275580	10275808
RLGy_27238	A07	39445988	39446379
RLGy_27238	A08	26072170	26075430
RLGy_27238	A08	72292839	72293582
RLGy_27238	A08	72295705	72296264
RLGy_27238	A03	30924744	30925055
RLGy_27238	A03	30929404	30930876
RLGy_27238	A12	14272809	14273173
RLGy_27238	A12	28216494	28216652
RLGy_27238	A12	53379090	53382337
RLGy_27238	A12	86299391	86299845
RLGy_27238	A12	86299847	86301363
RLGy_30256	A05	68464603	68465026
RLGy_30256	A10	22981176	22981727
RLGy_30256	A13	37994457	37995421
RLGy_30256	A06	67733763	67734080
RLGy_30256	A11	58715292	58725002
RLGy_30256	A03	44860296	44862046
RLGy_14084	A05	62541487	62547559
RLGy_14084	A05	62547560	62547726
RLGy_14084	A05	62547726	62548025
RLGy_14084	A01	42025292	42030113
RLGy_14084	A07	43522089	43522302
RLGy_14084	D12	20843522	20845495
RLGy_14084	A12	37918862	37919319
RLUn_67979	D06	58436643	58439984
RLGy_29855	A10	71239849	71249572
RLGy_29855	A07	13526495	13530635
RLGy_29855	A12	50914621	50915739
RLGy_29855	A12	50939251	50942496
RLGy_8985	D03	36483050	36489668
RLGy_8985	A04	23842723	23848583
RLGy_14905	A02	17793284	17794689
RLGy_14905	A10	70611450	70619446
RLUn_45868	A11	50759350	50762569
RLUn_45868	A11	71685529	71685642
RLUn_45868	A03	19719470	19722147
RLUn_45868	A12	39833843	39838354
RLGy_26592	A05	64609824	64612886
RLGy_26592	A03	43608815	43619719
RLGy_26592	A12	9895335	9899212
RLGy_41092	A02	6710284	6710424
RLGy_41092	A02	34758845	34759095
RLGy_41092	A02	63272990	63273262
RLGy_41092	A02	69490705	69501265
RLGy_41092	A05	50528828	50528998
RLGy_41092	A09	12367131	12367292
RLGy_41092	A09	25262800	25262965
RLGy_41092	A09	36827003	36827225
RLGy_41092	A09	47735482	47735772
RLGy_41092	A09	47736414	47737053
RLGy_41092	A01	59202937	59203157
RLGy_41092	A01	60283085	60283191
RLGy_41092	A01	72229896	72230069
RLGy_41092	A10	55092758	55093395
RLGy_41092	A10	55096619	55097388
RLGy_41092	A06	18157742	18158126
RLGy_41092	A06	59606125	59606283
RLGy_41092	A11	57684633	57685421
RLGy_41092	A04	44118152	44118404
RLGy_41092	A04	46670547	46670752
RLGy_41092	A07	37978936	37979218
RLGy_41092	A08	55216467	55216720
RLGy_41092	A08	74511224	74511325
RLGy_41092	A12	38981577	38981885
RLUn_46341	D01	1148494	1149957
RLGy_40120	D02	9870510	9870733
RLGy_40120	D02	14866304	14866861
RLGy_40120	D02	18870108	18870343
RLGy_40120	D02	49811394	49812771
RLGy_40120	D03	21352063	21352181
RLGy_40120	D03	28775830	28775956
RLGy_40120	D01	13180773	13181487
RLGy_40120	D01	33040906	33041294
RLGy_40120	D01	33041272	33042261
RLGy_40120	A09	51919455	51919617
RLGy_40120	A01	62270466	62270623
RLGy_40120	D11	45292660	45293428
RLGy_40120	D11	45293676	45296253
RLGy_40120	D11	46333903	46337317
RLGy_40120	D11	46344167	46344336
RLGy_40120	A10	58288798	58289517
RLGy_40120	A10	67169782	67169910
RLGy_40120	D10	10443628	10444606
RLGy_40120	D10	28765612	28766572
RLGy_40120	D10	28766845	28767138
RLGy_40120	D10	28767280	28768033
RLGy_40120	D10	28768127	28768287
RLGy_40120	D10	28774922	28775162
RLGy_40120	A06	38630602	38635075
RLGy_40120	D09	984101	984284
RLGy_40120	D09	30639269	30639862
RLGy_40120	D09	42785048	42785787
RLGy_40120	D08	35473513	35473898
RLGy_40120	A04	10808058	10808262
RLGy_40120	A08	77589421	77590301
RLGy_40120	D06	34140091	34143379
RLGy_40120	D07	18766136	18768651
RLGy_40120	D07	23922210	23922366
RLGy_40120	D07	23940231	23941188
RLGy_40120	D07	23941358	23941833
RLGy_40120	D07	29187256	29188203
RLGy_40120	D12	41734716	41735175
RLGy_21244	D02	4553384	4553667
RLGy_21244	D10	40214718	40216144
RLUn_48714	D05	59612012	59612166
RLUn_48714	D05	59618143	59618272
RLUn_48714	D05	59638686	59638912
RLUn_48714	D05	59657270	59658407
RLUn_48714	D05	59659187	59660052
RLGy_41665	A02	37170309	37172427
RLGy_41665	A02	73770945	73778506
RLGy_41665	A05	45998219	45999690
RLGy_41665	A09	11210176	11210714
RLGy_41665	A04	10527976	10528213
RLGy_41665	A08	95077144	95084563
RLGy_41665	A03	13947561	13948908
RLGy_25883	D02	36960836	36961149
RLGy_25883	D02	65445003	65445768
RLGy_25883	A02	5828223	5828386
RLGy_25883	A02	5853998	5855654
RLGy_25883	A02	5856214	5870039
RLGy_25883	A09	54160014	54161449
RLGy_25883	A11	27962245	27962348
RLGy_25883	A03	98338732	98339486
RLGy_27788	A10	6943798	6946538
RLGy_27788	A06	45627506	45635782
RLUn_73062	D05	55129410	55129661
RLUn_73062	D05	55129715	55130369
RLUn_73062	D05	55141301	55141545
RLUn_73062	D05	55141593	55141916
RLUn_73062	D05	55141946	55144297
RLUn_56997	D03	2427405	2427910
RLUn_56997	D03	2429326	2429593
RLUn_56997	D10	62212252	62212644
RLUn_56997	D09	38188590	38188944
RLGy_41855	D04	38515719	38515868
RLGy_41855	D04	44114666	44115121
RLGy_41855	D13	26391398	26391999
RLGy_41855	D13	26393247	26393475
RLGy_41855	D13	26394527	26395273
RLGy_41855	D13	34042333	34042609
RLGy_41855	D13	34043120	34043549
RLGy_41855	D13	34060498	34060598
RLGy_41855	D05	23573508	23574190
RLGy_41855	D05	33226422	33226549
RLGy_41855	D05	33906075	33906771
RLGy_41855	D05	42055061	42055419
RLGy_41855	D05	48042867	48053916
RLGy_41855	D02	23248518	23249662
RLGy_41855	D02	41815949	41818199
RLGy_41855	D02	52142541	52144317
RLGy_41855	A02	43808608	43809007
RLGy_41855	D03	7505791	7509956
RLGy_41855	D03	25016430	25016565
RLGy_41855	D03	25016580	25016733
RLGy_41855	D01	19656676	19657716
RLGy_41855	D01	30846420	30846853
RLGy_41855	D01	30883080	30883202
RLGy_41855	D01	30895816	30895980
RLGy_41855	D01	47024490	47024991
RLGy_41855	D01	56008078	56008206
RLGy_41855	A05	35343269	35344607
RLGy_41855	A05	35368973	35369108
RLGy_41855	A01	13241935	13242239
RLGy_41855	A01	13244381	13244656
RLGy_41855	D11	38827273	38828026
RLGy_41855	D11	49355238	49355483
RLGy_41855	D11	57775299	57775464
RLGy_41855	A10	86669123	86669226
RLGy_41855	A13	41069921	41070897
RLGy_41855	D10	22171234	22171548
RLGy_41855	D10	53476387	53476490
RLGy_41855	A06	64479007	64479248
RLGy_41855	D09	4489512	4489661
RLGy_41855	D09	8026769	8027144
RLGy_41855	A11	92436657	92437074
RLGy_41855	A11	92437703	92438338
RLGy_41855	D08	11348125	11348742
RLGy_41855	D08	37756239	37758464
RLGy_41855	D08	38428962	38429069
RLGy_41855	A04	40416942	40417324
RLGy_41855	A04	40447385	40448371
RLGy_41855	A04	40467938	40468624
RLGy_41855	A04	40468885	40469593
RLGy_41855	A08	97473700	97473955
RLGy_41855	D06	17235698	17235798
RLGy_41855	D07	14686926	14687269
RLGy_41855	D07	18865518	18865901
RLGy_41855	D07	21391408	21391534
RLGy_41855	D07	23781841	23782487
RLGy_41855	D07	48690200	48690425
RLGy_41855	A03	1729030	1729984
RLGy_41855	A03	82472582	82472850
RLGy_41855	D12	10419086	10422852
RLGy_41855	D12	31882042	31882246
RLGy_41855	D12	31898569	31898815
RLGy_41855	D12	41387802	41387989
RLGy_41855	D12	41426971	41428362
RLUn_66934	A02	45641294	45644575
RLUn_66934	D03	24394922	24398179
RLGy_39124	D04	33792949	33793128
RLGy_39124	D02	25792918	25794586
RLGy_39124	A05	61272052	61276617
RLGy_39124	D11	36700285	36700864
RLGy_39124	A10	30570391	30570753
RLGy_39124	A13	25736007	25736285
RLGy_39124	A13	32145982	32146142
RLGy_39124	A13	51551529	51551848
RLGy_39124	D08	28311353	28313297
RLGy_39124	D08	30330053	30330464
RLGy_39124	A04	25461505	25461842
RLGy_39124	A08	65422369	65422493
RLGy_39124	D06	12573925	12574273
RLGy_39124	D06	12576690	12582071
RLGy_39124	D07	24797753	24798796
RLGy_39124	D07	24800065	24807229
RLGy_39124	D07	24807262	24808398
RLUn_48132	A03	34316898	34318679
RLUn_48132	A03	34319690	34319853
RLGy_11411	A02	50068027	50068438
RLGy_11411	A02	50700817	50701150
RLGy_11411	A02	50704591	50704924
RLGy_11411	A02	65653569	65653684
RLGy_11411	D01	33839879	33840195
RLGy_11411	D01	33840569	33840687
RLGy_11411	A05	47796112	47796531
RLGy_11411	A05	50461504	50461850
RLGy_11411	A05	50551523	50552038
RLGy_11411	A09	19702254	19702558
RLGy_11411	A09	31792313	31792584
RLGy_11411	A09	31804223	31804367
RLGy_11411	A09	33701534	33701809
RLGy_11411	A09	34065625	34065877
RLGy_11411	A09	45421060	45421312
RLGy_11411	A01	12982382	12982794
RLGy_11411	A01	45122292	45122545
RLGy_11411	A01	48956480	48956658
RLGy_11411	A01	48969037	48969163
RLGy_11411	A01	51065049	51065160
RLGy_11411	A01	53739085	53739207
RLGy_11411	A01	59203650	59204082
RLGy_11411	A01	61586802	61587226
RLGy_11411	A01	67722070	67722217
RLGy_11411	A01	67728104	67728207
RLGy_11411	A01	77145874	77146304
RLGy_11411	A01	79675926	79676050
RLGy_11411	A10	9019076	9019487
RLGy_11411	A10	9029608	9030019
RLGy_11411	A10	33982260	33982676
RLGy_11411	A10	34002782	34003189
RLGy_11411	A10	50884647	50885055
RLGy_11411	A10	74498129	74498246
RLGy_11411	A06	21748045	21748546
RLGy_11411	A06	60167500	60167837
RLGy_11411	A06	77695792	77695905
RLGy_11411	A06	85732989	85733356
RLGy_11411	A06	90072183	90072330
RLGy_11411	A11	60101027	60101154
RLGy_11411	A11	60111627	60112107
RLGy_11411	A11	68998788	68998950
RLGy_11411	A04	22477407	22477876
RLGy_11411	A04	31653555	31653957
RLGy_11411	A07	32457177	32457624
RLGy_11411	A07	38667929	38668047
RLGy_11411	A07	39284073	39284484
RLGy_11411	A07	47824287	47824836
RLGy_11411	A07	47859392	47859817
RLGy_11411	A07	52091155	52091345
RLGy_11411	A07	53485841	53486141
RLGy_11411	A08	13915186	13915653
RLGy_11411	A08	25565065	25565266
RLGy_11411	A08	25712963	25713113
RLGy_11411	A08	28107669	28108349
RLGy_11411	A08	29839090	29839482
RLGy_11411	A08	29990119	29990625
RLGy_11411	A08	53808930	53809341
RLGy_11411	A08	64234212	64234611
RLGy_11411	A08	65277496	65277989
RLGy_11411	A08	87270264	87270532
RLGy_11411	D07	41600171	41600339
RLGy_11411	D07	41600327	41600579
RLGy_11411	A03	18885567	18886054
RLGy_11411	A03	20825225	20825381
RLGy_11411	A03	43390788	43390962
RLGy_11411	A03	47664495	47664972
RLGy_11411	A03	68375041	68375453
RLGy_11411	A12	38977597	38978197
RLGy_11411	A12	55814607	55815030
RLGy_10922	A02	27451434	27451586
RLGy_10922	A02	33398201	33398864
RLGy_10922	A02	33400140	33400260
RLGy_10922	A02	33880985	33881150
RLGy_10922	A02	38500332	38500436
RLGy_10922	A02	39381830	39382052
RLGy_10922	A02	39418946	39419645
RLGy_10922	A02	48234709	48235268
RLGy_10922	A02	50845964	50846123
RLGy_10922	A02	52180874	52181273
RLGy_10922	A02	53291669	53292920
RLGy_10922	A02	58527802	58533580
RLGy_10922	A02	66789535	66789650
RLGy_10922	D03	27876515	27876739
RLGy_10922	A05	1782158	1783146
RLGy_10922	A05	1783778	1783881
RLGy_10922	A05	10327619	10328386
RLGy_10922	A05	14594496	14595461
RLGy_10922	A05	14596034	14596472
RLGy_10922	A05	14609123	14610625
RLGy_10922	A05	14610781	14612088
RLGy_10922	A05	17947911	17948104
RLGy_10922	A05	39873360	39874977
RLGy_10922	A05	39876381	39876667
RLGy_10922	A05	44012950	44013073
RLGy_10922	A05	44013173	44013324
RLGy_10922	A05	44019435	44020139
RLGy_10922	A05	58107714	58107871
RLGy_10922	A05	69622281	69622600
RLGy_10922	A05	75942381	75942753
RLGy_10922	A05	88668322	88668703
RLGy_10922	A09	16254813	16256091
RLGy_10922	A09	17730863	17731682
RLGy_10922	A09	25196393	25196502
RLGy_10922	A09	31869491	31869672
RLGy_10922	A09	32348730	32349322
RLGy_10922	A09	32349360	32349528
RLGy_10922	A09	52568186	52568416
RLGy_10922	A09	52568568	52568820
RLGy_10922	A09	64107225	64107366
RLGy_10922	A01	10897325	10899829
RLGy_10922	A01	10900022	10900360
RLGy_10922	A01	12579348	12579883
RLGy_10922	A01	22830667	22830792
RLGy_10922	A01	25522064	25522748
RLGy_10922	A01	25524413	25524522
RLGy_10922	A01	25542688	25544363
RLGy_10922	A01	33547611	33547847
RLGy_10922	A01	43808500	43809185
RLGy_10922	A01	51508465	51508699
RLGy_10922	A01	51508770	51508891
RLGy_10922	A01	52276531	52276818
RLGy_10922	A01	65913483	65913808
RLGy_10922	A01	77913179	77913470
RLGy_10922	A01	85042123	85042507
RLGy_10922	A01	91400672	91401080
RLGy_10922	A01	93868961	93870616
RLGy_10922	A10	20314099	20314247
RLGy_10922	A10	31142481	31142594
RLGy_10922	A10	34582811	34584269
RLGy_10922	A10	37506168	37506512
RLGy_10922	A10	37695587	37695757
RLGy_10922	A10	37695841	37696237
RLGy_10922	A10	37718533	37718914
RLGy_10922	A10	37720278	37720529
RLGy_10922	A10	42075632	42075813
RLGy_10922	A10	47290313	47290418
RLGy_10922	A10	51431345	51442193
RLGy_10922	A10	51555443	51555599
RLGy_10922	A10	51574816	51574938
RLGy_10922	A10	51580374	51580594
RLGy_10922	A10	91018221	91020076
RLGy_10922	A10	100716140	100719608
RLGy_10922	A13	8122648	8123001
RLGy_10922	A13	8126002	8126446
RLGy_10922	A13	9917962	9918496
RLGy_10922	A13	9918780	9919447
RLGy_10922	A13	9922068	9922338
RLGy_10922	A13	9923208	9924304
RLGy_10922	A13	9927425	9928446
RLGy_10922	A13	12068638	12068980
RLGy_10922	A13	17074395	17074532
RLGy_10922	A13	17074542	17074715
RLGy_10922	A13	18631908	18632374
RLGy_10922	A13	28782038	28782490
RLGy_10922	A13	34287936	34288332
RLGy_10922	A13	35148530	35149822
RLGy_10922	A13	35153293	35153517
RLGy_10922	A13	36806893	36807080
RLGy_10922	A13	36807127	36807242
RLGy_10922	A13	53469551	53469940
RLGy_10922	A13	53506805	53508371
RLGy_10922	A13	54860362	54860869
RLGy_10922	A13	54861357	54862712
RLGy_10922	A13	56307311	56307680
RLGy_10922	A13	56537921	56538293
RLGy_10922	A13	57177727	57177921
RLGy_10922	A13	58426849	58426991
RLGy_10922	A13	58447647	58447809
RLGy_10922	A13	59997845	59999299
RLGy_10922	A13	60000170	60001901
RLGy_10922	A13	60009698	60009802
RLGy_10922	A13	60010583	60011387
RLGy_10922	A13	65019864	65019972
RLGy_10922	A13	71154414	71157968
RLGy_10922	D10	56601741	56601843
RLGy_10922	D10	56601937	56602089
RLGy_10922	A06	7383991	7384410
RLGy_10922	A06	7409529	7409952
RLGy_10922	A06	23199973	23200081
RLGy_10922	A06	30175455	30177091
RLGy_10922	A06	39516934	39517090
RLGy_10922	A06	44315751	44316255
RLGy_10922	A06	48614328	48614828
RLGy_10922	A06	48614880	48615290
RLGy_10922	A06	48615503	48615787
RLGy_10922	A06	60103124	60103312
RLGy_10922	A06	60104622	60104810
RLGy_10922	A06	64391663	64392309
RLGy_10922	A06	66948100	66948377
RLGy_10922	A06	66948141	66948601
RLGy_10922	A06	71596231	71596603
RLGy_10922	A06	71598447	71598604
RLGy_10922	A06	78105879	78106817
RLGy_10922	A06	78108733	78108842
RLGy_10922	A06	81267655	81268463
RLGy_10922	A06	83306306	83306474
RLGy_10922	A06	83306512	83306842
RLGy_10922	A06	83306840	83307370
RLGy_10922	A06	83308615	83308744
RLGy_10922	A06	83495354	83501360
RLGy_10922	A06	89212240	89212910
RLGy_10922	A11	14040994	14042636
RLGy_10922	A11	26924695	26925036
RLGy_10922	A11	35883112	35883260
RLGy_10922	A11	47909799	47910268
RLGy_10922	A11	47910289	47910391
RLGy_10922	A11	47910933	47911473
RLGy_10922	A11	56258943	56259152
RLGy_10922	A11	56465407	56465535
RLGy_10922	A11	60201224	60201394
RLGy_10922	A11	61492599	61492807
RLGy_10922	D08	20602436	20602715
RLGy_10922	A04	12971862	12971968
RLGy_10922	A04	13972491	13973173
RLGy_10922	A04	13974318	13974607
RLGy_10922	A04	17229404	17229689
RLGy_10922	A04	17903071	17903252
RLGy_10922	A04	21146849	21147190
RLGy_10922	A04	21909252	21909357
RLGy_10922	A04	24871761	24872040
RLGy_10922	A04	25893394	25893586
RLGy_10922	A04	42411562	42411719
RLGy_10922	A04	45928287	45928636
RLGy_10922	A04	45929238	45930254
RLGy_10922	A04	58265850	58265966
RLGy_10922	A04	58269037	58269137
RLGy_10922	A07	5304604	5304709
RLGy_10922	A07	13394055	13394635
RLGy_10922	A07	13444667	13445673
RLGy_10922	A07	18787018	18787192
RLGy_10922	A07	23715971	23716344
RLGy_10922	A07	34322666	34322990
RLGy_10922	A07	47019823	47019992
RLGy_10922	A07	47021318	47021721
RLGy_10922	A07	47044401	47044567
RLGy_10922	A07	47044702	47044989
RLGy_10922	A08	7794006	7795522
RLGy_10922	A08	7796141	7796502
RLGy_10922	A08	7814204	7814923
RLGy_10922	A08	7816582	7816732
RLGy_10922	A08	8196377	8196941
RLGy_10922	A08	23883675	23884129
RLGy_10922	A08	26758481	26758854
RLGy_10922	A08	28474595	28474709
RLGy_10922	A08	34303852	34304416
RLGy_10922	A08	35033123	35033401
RLGy_10922	A08	35033975	35035286
RLGy_10922	A08	35035332	35035769
RLGy_10922	A08	41755464	41756476
RLGy_10922	A08	47589992	47591852
RLGy_10922	A08	53912742	53913300
RLGy_10922	A08	53977103	53977545
RLGy_10922	A08	54223941	54224289
RLGy_10922	A08	57765366	57766190
RLGy_10922	A08	57773459	57773611
RLGy_10922	A08	66968328	66968544
RLGy_10922	A08	74011733	74011941
RLGy_10922	A08	76463927	76464031
RLGy_10922	A08	76472601	76472849
RLGy_10922	A08	76474436	76474868
RLGy_10922	A08	76478918	76479605
RLGy_10922	A08	79622669	79623056
RLGy_10922	A08	79624797	79625230
RLGy_10922	D06	37043820	37043969
RLGy_10922	D06	37044058	37044516
RLGy_10922	D06	56500917	56501034
RLGy_10922	D07	14691445	14691724
RLGy_10922	A03	848593	849065
RLGy_10922	A03	9805502	9805856
RLGy_10922	A03	15116015	15116262
RLGy_10922	A03	26860586	26862311
RLGy_10922	A03	34029140	34029396
RLGy_10922	A03	38917247	38917604
RLGy_10922	A03	38918893	38919314
RLGy_10922	A03	38919386	38919551
RLGy_10922	A03	38926250	38926690
RLGy_10922	A03	38928015	38928283
RLGy_10922	A03	40637086	40637268
RLGy_10922	A03	45215667	45216204
RLGy_10922	A03	48586748	48588333
RLGy_10922	A03	72824013	72826183
RLGy_10922	A03	85871830	85871985
RLGy_10922	A03	85872124	85872352
RLGy_10922	A03	97915626	97915816
RLGy_10922	D12	51276611	51276803
RLGy_10922	A12	7599262	7599367
RLGy_10922	A12	16670151	16670269
RLGy_10922	A12	34381096	34382611
RLGy_10922	A12	39153947	39155589
RLGy_10922	A12	45577047	45577544
RLGy_10922	A12	46171757	46171907
RLGy_10922	A12	47387133	47387381
RLGy_10922	A12	53691082	53691193
RLGy_10922	A12	75438233	75438407
RLGy_10922	A12	75481565	75481900
RLGy_19725	A10	38986830	38993323
RLGy_38259	D04	15370438	15370563
RLGy_38259	D13	50179641	50183726
RLGy_38259	D05	30450974	30452673
RLGy_38259	A09	48781386	48781787
RLGy_38259	A13	67476301	67476555
RLGy_38259	D10	10866416	10866999
RLGy_38259	A06	9942757	9943189
RLGy_38259	A06	15114374	15116253
RLGy_38259	A06	63613533	63614072
RLGy_38259	D09	28135088	28141721
RLGy_38259	D09	28376678	28380897
RLGy_38259	D08	18315452	18316071
RLGy_38259	D08	18343627	18344025
RLGy_38259	D08	18347222	18349758
RLGy_38259	D08	31298901	31300099
RLGy_38259	A04	39390648	39391283
RLGy_38259	A08	73930729	73931977
RLGy_38259	D06	27667086	27667385
RLGy_38259	A03	41335933	41336502
RLGy_38259	A03	41337128	41338445
RLGy_38259	D12	47874010	47874433
RLGy_28587	A02	62375823	62376834
RLGy_28587	A05	40371283	40373654
RLGy_28587	A05	40382000	40382556
RLGy_28587	A05	65834630	65834813
RLGy_28587	A05	91566632	91567727
RLGy_28587	A09	13420411	13421280
RLGy_28587	A01	49618451	49618583
RLGy_28587	A01	61443744	61444856
RLGy_28587	A01	61445651	61451676
RLGy_28587	A01	61451914	61453209
RLGy_28587	A01	61453588	61454150
RLGy_28587	A06	78541945	78542736
RLGy_28587	A11	34015451	34015632
RLGy_28587	A04	37009439	37009746
RLGy_28587	A08	25544713	25556613
RLGy_28587	A08	74770399	74770561
RLGy_28587	A12	1804430	1805140
RLGy_28587	A12	15900676	15900905
RLGy_37665	D04	16366490	16367523
RLGy_37665	D04	26907236	26908624
RLGy_37665	D04	26920578	26920820
RLGy_37665	D13	6845835	6845962
RLGy_37665	D13	6845977	6846171
RLGy_37665	D13	6863777	6864029
RLGy_37665	D13	6866690	6867339
RLGy_37665	D13	14530820	14530974
RLGy_37665	D13	28162325	28165811
RLGy_37665	D13	35014456	35016587
RLGy_37665	D13	50340644	50341048
RLGy_37665	D05	36558667	36561755
RLGy_37665	D05	37776029	37777087
RLGy_37665	D05	39529700	39530604
RLGy_37665	D05	40150759	40151454
RLGy_37665	D05	40154779	40155881
RLGy_37665	D05	42888080	42888303
RLGy_37665	D05	42907640	42907899
RLGy_37665	D02	11630578	11630722
RLGy_37665	D02	11631723	11632556
RLGy_37665	D02	11632563	11632896
RLGy_37665	D02	16442579	16442837
RLGy_37665	D02	16443037	16443317
RLGy_37665	D02	16443666	16444421
RLGy_37665	D02	30802703	30803736
RLGy_37665	D02	30823687	30824099
RLGy_37665	D02	39637453	39638075
RLGy_37665	D02	40531422	40532583
RLGy_37665	D02	40534242	40534858
RLGy_37665	D02	40536975	40537395
RLGy_37665	D02	42229161	42231053
RLGy_37665	D02	42314304	42314517
RLGy_37665	D02	42338559	42338867
RLGy_37665	D03	14117862	14118205
RLGy_37665	D03	14124632	14125321
RLGy_37665	D03	21004123	21004857
RLGy_37665	D01	3801135	3801376
RLGy_37665	D01	21403484	21403744
RLGy_37665	D01	33625968	33626219
RLGy_37665	D01	36347721	36348548
RLGy_37665	A09	25304737	25305026
RLGy_37665	D11	48299530	48299735
RLGy_37665	A13	69821622	69822017
RLGy_37665	D10	30027466	30027836
RLGy_37665	D10	30031627	30031755
RLGy_37665	D10	38976472	38976589
RLGy_37665	D10	39017175	39017367
RLGy_37665	D10	40317918	40318261
RLGy_37665	D10	40991392	40991556
RLGy_37665	D10	42762881	42763644
RLGy_37665	D10	42770189	42770393
RLGy_37665	D09	3421840	3422813
RLGy_37665	D09	13422173	13422317
RLGy_37665	D09	13427202	13427627
RLGy_37665	D09	13432467	13432843
RLGy_37665	D09	16225904	16226165
RLGy_37665	D09	16226163	16226440
RLGy_37665	D09	16226526	16229242
RLGy_37665	D09	24922970	24923162
RLGy_37665	D09	25968742	25968874
RLGy_37665	D09	25969230	25969583
RLGy_37665	D08	14807635	14808303
RLGy_37665	D08	14808313	14808763
RLGy_37665	D08	14811147	14811372
RLGy_37665	D08	14813726	14813977
RLGy_37665	D08	28764391	28765458
RLGy_37665	D08	28773054	28776544
RLGy_37665	D08	28776678	28781674
RLGy_37665	D08	29393639	29394124
RLGy_37665	D08	29424921	29425744
RLGy_37665	D08	29425997	29428236
RLGy_37665	D08	30193841	30193944
RLGy_37665	D08	45919896	45920490
RLGy_37665	D08	51493471	51493613
RLGy_37665	D08	51494894	51495568
RLGy_37665	A07	7321427	7323084
RLGy_37665	D06	7586836	7588953
RLGy_37665	D06	9981686	9983997
RLGy_37665	D06	17347169	17348059
RLGy_37665	D06	18535161	18535552
RLGy_37665	D06	30595457	30596025
RLGy_37665	D06	35789950	35790274
RLGy_37665	D06	35790534	35790858
RLGy_37665	D06	35792838	35795471
RLGy_37665	D06	35810339	35810458
RLGy_37665	D06	48341238	48341695
RLGy_37665	D06	55621776	55622729
RLGy_37665	D07	25412524	25413102
RLGy_37665	D07	32088840	32089953
RLGy_37665	D07	39625569	39626056
RLGy_37665	D07	41140014	41140515
RLGy_37665	D07	42822774	42823046
RLGy_37665	D07	42823238	42823941
RLGy_37665	D07	42834432	42834629
RLGy_37665	D07	43390298	43391405
RLGy_37665	D07	45539706	45540088
RLGy_37665	D07	45540364	45540580
RLGy_37665	D07	45541135	45541297
RLGy_37665	D12	9876805	9876986
RLGy_37665	D12	32115797	32116137
RLGy_37665	D12	43622328	43622814
RLGy_37665	D12	43634554	43634707
RLGy_36347	D13	19555276	19555816
RLGy_36347	D13	19556045	19559693
RLGy_36347	D13	19559935	19561055
RLGy_36347	D03	19995200	19995415
RLGy_36347	D03	19995909	19996032
RLGy_36347	D12	29452090	29452266
RLUn_67334	D03	41169277	41170257
RLUn_67334	A13	47003958	47006243
RLUn_67334	A13	47021694	47021991
RLUn_67334	D08	60134604	60135263
RLUn_67334	D08	61639095	61639305
RLGy_42372	D13	23016489	23017544
RLGy_42372	D13	39871477	39871589
RLGy_42372	D13	39871615	39873309
RLGy_42372	D05	37898927	37899326
RLGy_42372	D05	38512405	38512858
RLGy_42372	D05	45260097	45260415
RLGy_42372	D02	31734642	31734858
RLGy_42372	D02	40860978	40861450
RLGy_42372	D02	40862332	40862803
RLGy_42372	D02	40863428	40864075
RLGy_42372	D02	41002098	41002953
RLGy_42372	A02	7696001	7696237
RLGy_42372	A02	66802177	66803375
RLGy_42372	D03	15521038	15521197
RLGy_42372	D03	24492853	24493150
RLGy_42372	D03	24495409	24495779
RLGy_42372	D03	24610714	24613427
RLGy_42372	D03	24613424	24617330
RLGy_42372	D01	20438368	20438900
RLGy_42372	D01	20439838	20440224
RLGy_42372	D01	20441206	20441490
RLGy_42372	D01	20451117	20451626
RLGy_42372	D01	20744481	20751575
RLGy_42372	D01	30203793	30205262
RLGy_42372	D01	36453799	36454298
RLGy_42372	D01	36455224	36456611
RLGy_42372	D01	43222968	43228271
RLGy_42372	D01	43228263	43237103
RLGy_42372	A01	45665129	45665386
RLGy_42372	A01	56756034	56756387
RLGy_42372	A01	65198949	65200234
RLGy_42372	A01	70099632	70100908
RLGy_42372	D11	51464466	51465134
RLGy_42372	D11	51465694	51466145
RLGy_42372	D11	51466560	51467723
RLGy_42372	D11	52035782	52044156
RLGy_42372	A10	19978795	19980075
RLGy_42372	A10	19981028	19981577
RLGy_42372	D10	32109831	32110343
RLGy_42372	D10	34208468	34208634
RLGy_42372	D10	46419200	46419675
RLGy_42372	D10	49736549	49737365
RLGy_42372	A06	42991698	42992154
RLGy_42372	A06	42994859	42995814
RLGy_42372	A06	58101473	58101919
RLGy_42372	D09	3431317	3431956
RLGy_42372	A11	29772923	29773403
RLGy_42372	A11	58358908	58359400
RLGy_42372	D08	14864837	14866021
RLGy_42372	D08	14866959	14867461
RLGy_42372	D08	32640199	32641901
RLGy_42372	D08	32642630	32643294
RLGy_42372	D08	33316498	33316807
RLGy_42372	D08	38894854	38895510
RLGy_42372	D08	38896134	38897786
RLGy_42372	D08	60300170	60301222
RLGy_42372	D08	60301821	60302308
RLGy_42372	A04	25052074	25052217
RLGy_42372	A04	25054232	25054710
RLGy_42372	A08	18558840	18559506
RLGy_42372	A08	49797981	49798084
RLGy_42372	A08	49798501	49798831
RLGy_42372	A08	54205530	54205713
RLGy_42372	A08	68424205	68424323
RLGy_42372	D06	20128093	20128217
RLGy_42372	D06	20129080	20129557
RLGy_42372	D06	21433041	21433694
RLGy_42372	D06	39206324	39206681
RLGy_42372	D06	42640222	42640607
RLGy_42372	D06	48147061	48148294
RLGy_42372	D07	37391830	37395908
RLGy_42372	D07	37421709	37422447
RLGy_42372	D07	37424258	37425041
RLGy_42372	A03	28431666	28432133
RLGy_42372	A03	69672439	69672552
RLGy_42372	A03	69672796	69674142
RLGy_42372	D12	17890686	17890792
RLGy_42372	D12	31460830	31461505
RLGy_42372	D12	34202353	34204298
RLUn_68579	A02	44317143	44317374
RLUn_68579	A02	44317365	44319294
RLUn_68579	A02	44329594	44337150
RLUn_68579	A02	44340246	44341098
RLUn_68579	A02	44351780	44352658
RLUn_68579	D03	25277414	25277806
RLUn_68579	D03	25277845	25278059
RLUn_68579	D03	25286788	25291638
RLUn_68579	D03	25293192	25297476
RLUn_68579	D03	25319086	25319574
RLUn_68579	D06	17684838	17685255
RLUn_68579	D06	17685414	17685536
RLUn_68579	D06	17699803	17700980
RLUn_68579	D06	17701387	17701932
RLUn_68579	D06	17708249	17708979
RLUn_68579	D06	17709691	17709834
RLGy_15134	D04	11360742	11360876
RLGy_15134	D04	11394726	11394852
RLGy_15134	A09	13701831	13703923
RLGy_15134	A01	41908684	41909158
RLGy_15134	A10	90305491	90305832
RLGy_15134	A10	90439255	90440682
RLGy_15134	A11	24828622	24831168
RLGy_15134	A11	24831216	24832831
RLGy_15134	A11	85603186	85603443
RLGy_15134	A08	34133158	34133995
RLGy_15134	A08	34134057	34135302
RLGy_15134	A08	71891492	71891607
RLGy_15134	A03	59426424	59429097
RLGy_15134	A03	92485525	92486756
RLGy_15134	A12	7904563	7904728
RLUn_42903	A06	57231677	57231796
RLUn_42903	A11	57117038	57117808
RLUn_42903	A11	57117810	57118939
RLUn_42903	A11	57119183	57121794
RLUn_42903	A11	58347361	58347733
RLUn_42903	A08	51311394	51312607
RLUn_42903	A12	34801891	34804485
RLUn_42903	A12	34809312	34811162
RLUn_42903	A12	34811393	34816259
RLUn_42903	A12	34816334	34818210
RLGy_38920	D05	43680603	43686807
RLGy_38920	D05	43689231	43689565
RLGy_38920	D05	43689605	43690663
RLGy_38920	D02	63861961	63862624
RLGy_38920	A11	2098705	2098829
RLGy_37490	D03	36547951	36556572
RLGy_37490	D03	36558976	36559825
RLGy_37490	D01	17734992	17735363
RLGy_37490	D01	49149084	49150659
RLGy_37490	D08	5948486	5950835
RLGy_37490	D07	22697867	22698825
RLGy_16970	A13	19487550	19487877
RLGy_16970	A11	68244179	68245285
RLGy_16970	A08	64047180	64048693
RLGy_11947	A02	12574715	12574817
RLGy_11947	A02	19826537	19826663
RLGy_11947	A02	19826734	19826904
RLGy_11947	A02	31516431	31517261
RLGy_11947	A02	35398876	35399211
RLGy_11947	A02	47686769	47687339
RLGy_11947	A05	31823493	31824251
RLGy_11947	A05	58898754	58899873
RLGy_11947	A09	26719050	26720316
RLGy_11947	A01	24597128	24597729
RLGy_11947	A01	38155366	38156989
RLGy_11947	A01	56036650	56037197
RLGy_11947	A01	72429446	72435485
RLGy_11947	A10	21962508	21963447
RLGy_11947	A10	29184130	29184284
RLGy_11947	A10	29452075	29453173
RLGy_11947	A10	34649645	34649797
RLGy_11947	A10	34659976	34660362
RLGy_11947	A10	67471659	67471793
RLGy_11947	A13	22598622	22601509
RLGy_11947	A13	26964383	26965476
RLGy_11947	A13	40202999	40203162
RLGy_11947	A13	40205081	40205954
RLGy_11947	A13	54435915	54436056
RLGy_11947	A13	61906584	61906782
RLGy_11947	A06	13287231	13288047
RLGy_11947	A06	53856257	53856801
RLGy_11947	A11	24951121	24952413
RLGy_11947	A11	24959697	24960041
RLGy_11947	A11	35469607	35469890
RLGy_11947	A11	35488167	35488289
RLGy_11947	A11	35488731	35488853
RLGy_11947	A11	43063991	43065027
RLGy_11947	A11	52427793	52428196
RLGy_11947	A07	21739865	21739972
RLGy_11947	A07	66483066	66483542
RLGy_11947	A08	8149761	8156495
RLGy_11947	A08	23603696	23604421
RLGy_11947	A08	44445353	44446074
RLGy_11947	A08	61717353	61717520
RLGy_11947	A08	61743444	61743657
RLGy_11947	A08	61745147	61745969
RLGy_11947	A08	75615157	75615269
RLGy_11947	A03	12381162	12381838
RLGy_11947	A03	26684509	26685418
RLGy_11947	A03	26702239	26702774
RLGy_11947	A03	35096558	35096702
RLGy_11947	A03	58803481	58803941
RLGy_11947	A03	64211079	64211188
RLGy_11947	A03	65618913	65619728
RLGy_11947	A03	74166061	74166680
RLGy_11947	A03	78598825	78598947
RLGy_11947	A12	34590604	34590704
RLGy_11947	A12	48672712	48673683
RLGy_11947	A12	55509017	55509519
RLGy_11947	A12	55509714	55510380
RLGy_10094	A02	15996273	15997007
RLGy_10094	A02	62556911	62559869
RLGy_10094	A02	65489402	65494526
RLGy_10094	A01	14118381	14119709
RLGy_10094	A01	61231687	61233228
RLGy_10094	A10	29241935	29246402
RLGy_10094	A10	29247008	29247860
RLGy_10094	A10	29247858	29249235
RLGy_10094	A06	14312918	14317888
RLGy_10094	A06	91846608	91847806
RLGy_10094	A06	94637653	94643763
RLGy_10094	A11	15869524	15870866
RLGy_10094	A11	15870946	15871129
RLGy_10094	A04	8272296	8272412
RLGy_10094	A07	35271384	35272682
RLGy_10094	A07	44253224	44266320
RLGy_10094	A08	36367471	36369485
RLGy_10094	A08	93104189	93105989
RLGy_10094	A12	60829687	60830944
RLGy_17019	D09	21378779	21379208
RLUn_70564	D11	65955237	65955647
RLUn_70564	A06	2363726	2364004
RLUn_70564	D06	57664828	57665615
RLUn_70564	D06	57665676	57666161
RLUn_70564	D06	57666184	57668968
RLUn_70564	D06	57669025	57672433
RLUn_70564	D06	57672454	57675572
RLUn_70564	D06	57675774	57675889
RLUn_70564	D12	58712925	58713381
RLUn_70564	D12	58755647	58755825
RLGy_22536	A02	20238764	20238885
RLGy_22536	A05	51825529	51833028
RLGy_22536	A01	37556357	37556954
RLGy_22536	A13	41805634	41805835
RLGy_22536	A06	31026995	31027141
RLGy_22536	A06	54117247	54117575
RLGy_22536	A11	67525183	67525364
RLGy_22536	A04	32404848	32404969
RLGy_9262	A05	49741253	49742766
RLGy_9262	A10	34755076	34755527
RLGy_9262	A10	34760940	34762253
RLGy_9262	A10	81057154	81057578
RLGy_9262	A13	7386081	7390294
RLGy_9262	A04	46437753	46438038
RLGy_9262	A07	61775582	61775699
RLGy_9262	A08	32256163	32260807
RLGy_9262	A03	42288470	42289558
RLGy_9262	A03	42292334	42293406
RLGy_9262	A03	62026583	62027881
RLGy_9262	A12	24257035	24258295
RLGy_11566	A06	59495669	59506147
RLGy_11566	A11	16860175	16860314
RLGy_11566	A08	4868772	4870430
RLGy_11566	A08	32901680	32903236
RLGy_11566	A08	83589220	83590053
RLGy_11566	A03	37512454	37525736
RLGy_11566	A03	74313388	74316704
RLGy_11566	A03	74316730	74327326
RLGy_11566	A12	64737314	64750744
RLCo_4662	D04	3369985	3370722
RLCo_4662	D04	44141840	44142307
RLCo_4662	D13	8360931	8362904
RLCo_4662	D13	8363377	8363828
RLCo_4662	D13	49244137	49245237
RLCo_4662	D13	49245332	49247166
RLCo_4662	D13	58067394	58067753
RLCo_4662	D05	12576356	12576693
RLCo_4662	D05	53338808	53339041
RLCo_4662	D02	4476062	4478494
RLCo_4662	D02	8468498	8468831
RLCo_4662	D02	13130432	13131329
RLCo_4662	D02	21231277	21231413
RLCo_4662	D03	1133020	1134020
RLCo_4662	D03	1134211	1135926
RLCo_4662	D03	2907057	2907856
RLCo_4662	D01	9372672	9375823
RLCo_4662	D01	56844136	56846552
RLCo_4662	A09	14082690	14083426
RLCo_4662	A09	14084186	14084779
RLCo_4662	A09	60517551	60518422
RLCo_4662	A09	60519228	60519543
RLCo_4662	A09	60520089	60520355
RLCo_4662	D11	4788712	4791813
RLCo_4662	D11	8803370	8804747
RLCo_4662	D11	9439820	9442856
RLCo_4662	D11	26643900	26644249
RLCo_4662	D11	26644797	26644955
RLCo_4662	D11	26645079	26645380
RLCo_4662	D11	26645608	26646008
RLCo_4662	D11	29735267	29737683
RLCo_4662	D11	61070816	61071484
RLCo_4662	D11	63010728	63010931
RLCo_4662	A10	4995234	4995505
RLCo_4662	A10	4995610	4995811
RLCo_4662	A10	67864364	67866080
RLCo_4662	A10	80200904	80202487
RLCo_4662	D10	3831964	3832711
RLCo_4662	D10	30961455	30962378
RLCo_4662	D09	773603	773883
RLCo_4662	D09	776159	776887
RLCo_4662	D09	43348184	43350530
RLCo_4662	D09	43376242	43376409
RLCo_4662	A11	82733756	82734067
RLCo_4662	D08	895788	898193
RLCo_4662	D06	46014685	46017679
RLCo_4662	D07	13841286	13844385
RLCo_4662	D07	23053700	23054454
RLCo_4662	D07	23057263	23057633
RLCo_4662	A03	65081634	65081764
RLCo_4662	D12	329416	331662
RLCo_4662	D12	6705963	6709067
RLCo_4662	D12	34824835	34825064
RLCo_4662	D12	46124709	46124928
RLCo_4662	D12	48301460	48301913
RLGy_37142	D02	29706376	29706752
RLGy_37142	D03	20459810	20460020
RLGy_37142	D03	20461254	20461609
RLGy_37142	D01	35062151	35062481
RLGy_37142	D01	35419311	35419877
RLGy_37142	D10	34719802	34719966
RLGy_37142	D10	34720574	34720893
RLGy_37142	D10	35114254	35115183
RLGy_37142	D10	37546672	37547085
RLGy_37142	D10	37547087	37547273
RLGy_37142	A07	63702288	63702407
RLGy_37142	D06	30906827	30907475
RLGy_37142	D06	30907544	30907669
RLGy_37142	D06	40526229	40526357
RLGy_37142	D06	52260492	52261349
RLGy_37142	A03	32517117	32517498
RLGy_13560	D05	20150322	20150847
RLGy_13560	A13	10397269	10397383
RLUn_54099	A04	1554430	1554774
RLGy_41375	A02	49626437	49635084
RLGy_41375	A06	11677837	11687256
RLGy_28196	A01	77541887	77544977
RLGy_28196	A07	26857256	26862699
RLGy_28196	A07	26862735	26862844
RLGy_28196	A07	26862888	26865313
RLCo_289	A04	40871653	40876129
RLUn_60141	A06	92811702	92816214
RLUn_60141	D06	54202030	54205959
RLUn_60141	D06	54205986	54206133
RLUn_60141	D06	54206166	54206551
RLUn_44009	A05	82698334	82705173
RLUn_44009	A09	43018682	43019291
RLGy_39508	D10	19508035	19512529
RLGy_20741	D13	17106162	17106266
RLGy_20741	D01	19061452	19067308
RLUn_73250	D05	44128646	44130107
RLUn_73250	D10	39336509	39340511
RLGy_41644	A02	7471462	7471790
RLGy_41644	A02	8388799	8389205
RLGy_41644	A02	8390851	8391005
RLGy_41644	A02	8392167	8392297
RLGy_41644	A02	8392658	8392859
RLGy_41644	A02	14133805	14136380
RLGy_41644	A02	15123045	15123300
RLGy_41644	A02	16597003	16597442
RLGy_41644	A02	17999993	18000424
RLGy_41644	A02	21211111	21211531
RLGy_41644	A02	26225154	26226879
RLGy_41644	A02	26236999	26237615
RLGy_41644	A02	27767248	27768392
RLGy_41644	A02	27773996	27774579
RLGy_41644	A02	28430548	28430772
RLGy_41644	A02	28435542	28436085
RLGy_41644	A02	44652036	44652856
RLGy_41644	A02	46798756	46799418
RLGy_41644	A02	46812450	46813264
RLGy_41644	A02	46813699	46813986
RLGy_41644	A02	46825722	46826901
RLGy_41644	A02	47729240	47729429
RLGy_41644	A02	47730797	47731316
RLGy_41644	A02	47778803	47779292
RLGy_41644	A02	48325827	48326707
RLGy_41644	A02	50013905	50015030
RLGy_41644	A02	50024137	50024394
RLGy_41644	A02	50024574	50025820
RLGy_41644	A02	52989040	52989496
RLGy_41644	A02	52991757	52991890
RLGy_41644	A02	61124069	61124960
RLGy_41644	A02	61152971	61153314
RLGy_41644	A02	69854056	69854370
RLGy_41644	A02	70654966	70655153
RLGy_41644	A02	71034452	71034554
RLGy_41644	A02	72624172	72624819
RLGy_41644	A02	72626732	72628667
RLGy_41644	A02	72655812	72656259
RLGy_41644	A02	76926492	76927070
RLGy_41644	A02	77534407	77536505
RLGy_41644	A02	79713549	79714258
RLGy_41644	A05	21320608	21320802
RLGy_41644	A05	30225588	30225912
RLGy_41644	A05	32574007	32576585
RLGy_41644	A05	32576647	32576925
RLGy_41644	A05	45860154	45862570
RLGy_41644	A05	46186228	46186914
RLGy_41644	A05	46190220	46191517
RLGy_41644	A05	46529763	46529942
RLGy_41644	A05	46571100	46571401
RLGy_41644	A05	47860674	47861479
RLGy_41644	A05	47861633	47862967
RLGy_41644	A05	47863978	47864656
RLGy_41644	A05	47887999	47888729
RLGy_41644	A05	54083036	54085361
RLGy_41644	A05	54317762	54318754
RLGy_41644	A05	55380004	55380409
RLGy_41644	A05	55736601	55737789
RLGy_41644	A05	58706457	58706910
RLGy_41644	A05	58706914	58708871
RLGy_41644	A05	63301609	63301855
RLGy_41644	A05	63301856	63302556
RLGy_41644	A05	63319321	63320880
RLGy_41644	A05	63333221	63333332
RLGy_41644	A05	63344626	63346726
RLGy_41644	A05	63348966	63350725
RLGy_41644	A05	63354649	63355557
RLGy_41644	A05	67273310	67273440
RLGy_41644	A05	67275817	67276285
RLGy_41644	A05	69020098	69021773
RLGy_41644	A05	69042329	69044760
RLGy_41644	A05	69835809	69835940
RLGy_41644	A05	69836140	69837355
RLGy_41644	A05	72095190	72097676
RLGy_41644	A05	72098768	72100456
RLGy_41644	A05	72104200	72104870
RLGy_41644	A05	72116648	72118183
RLGy_41644	A05	72140066	72141723
RLGy_41644	A05	72142367	72142997
RLGy_41644	A05	73276465	73276630
RLGy_41644	A05	74034998	74036200
RLGy_41644	A05	74053288	74053564
RLGy_41644	A05	78157156	78157562
RLGy_41644	A09	5582951	5583587
RLGy_41644	A09	6383564	6384362
RLGy_41644	A09	10494399	10495783
RLGy_41644	A09	15278493	15281089
RLGy_41644	A09	22985331	22987318
RLGy_41644	A09	27607883	27608139
RLGy_41644	A09	27608844	27609066
RLGy_41644	A09	27633707	27634326
RLGy_41644	A09	27634689	27634911
RLGy_41644	A09	27962196	27962407
RLGy_41644	A09	27962809	27963430
RLGy_41644	A09	39473479	39475001
RLGy_41644	A09	44069477	44070206
RLGy_41644	A09	44070492	44070796
RLGy_41644	A09	44071157	44072371
RLGy_41644	A09	49732603	49732768
RLGy_41644	A09	49732846	49734530
RLGy_41644	A09	49735875	49736950
RLGy_41644	A09	49738539	49740606
RLGy_41644	A09	51003446	51009721
RLGy_41644	A09	51527776	51530583
RLGy_41644	A09	51584829	51585059
RLGy_41644	A01	8514461	8514603
RLGy_41644	A01	9318201	9319462
RLGy_41644	A01	10066176	10068963
RLGy_41644	A01	10910738	10910967
RLGy_41644	A01	15060846	15062891
RLGy_41644	A01	22269696	22270877
RLGy_41644	A01	22274442	22275665
RLGy_41644	A01	23081883	23083357
RLGy_41644	A01	23085648	23086006
RLGy_41644	A01	23085850	23086241
RLGy_41644	A01	23091484	23092499
RLGy_41644	A01	23096330	23097646
RLGy_41644	A01	24174233	24177205
RLGy_41644	A01	25095430	25098408
RLGy_41644	A01	26552917	26554341
RLGy_41644	A01	29333238	29334317
RLGy_41644	A01	29339503	29340815
RLGy_41644	A01	29350237	29350634
RLGy_41644	A01	29352254	29352563
RLGy_41644	A01	29352836	29354226
RLGy_41644	A01	29367624	29367833
RLGy_41644	A01	30113811	30114514
RLGy_41644	A01	30550191	30553905
RLGy_41644	A01	33305646	33307366
RLGy_41644	A01	35248381	35250182
RLGy_41644	A01	37372666	37373306
RLGy_41644	A01	38260095	38262139
RLGy_41644	A01	46982345	46983151
RLGy_41644	A01	46990561	46991304
RLGy_41644	A01	48262333	48264574
RLGy_41644	A01	48810877	48811603
RLGy_41644	A01	51344571	51345210
RLGy_41644	A01	51345819	51346054
RLGy_41644	A01	51346224	51347685
RLGy_41644	A01	54636049	54636666
RLGy_41644	A01	57462235	57462481
RLGy_41644	A01	57471500	57471666
RLGy_41644	A01	57506890	57509301
RLGy_41644	A01	60665834	60666085
RLGy_41644	A01	60674421	60674869
RLGy_41644	A01	60675098	60675901
RLGy_41644	A01	60675888	60676726
RLGy_41644	A01	60680966	60681698
RLGy_41644	A01	60682540	60682707
RLGy_41644	A01	60683480	60683615
RLGy_41644	A01	62570755	62576201
RLGy_41644	A01	66603280	66604991
RLGy_41644	A01	74725310	74726905
RLGy_41644	A01	74734213	74736468
RLGy_41644	A01	74739987	74741881
RLGy_41644	A01	74757897	74758323
RLGy_41644	A01	74796423	74797034
RLGy_41644	A01	75893543	75894101
RLGy_41644	A01	75894491	75895420
RLGy_41644	A01	75904951	75905116
RLGy_41644	A01	77783544	77784214
RLGy_41644	A01	77889399	77890000
RLGy_41644	A01	81633903	81634540
RLGy_41644	A01	82113247	82113934
RLGy_41644	A01	85366624	85366766
RLGy_41644	A01	89198559	89198936
RLGy_41644	A01	91536986	91537729
RLGy_41644	A01	92794475	92795052
RLGy_41644	A01	92808252	92808434
RLGy_41644	A01	92809118	92809285
RLGy_41644	A01	93782702	93783329
RLGy_41644	A01	93783663	93785614
RLGy_41644	A10	8930330	8931048
RLGy_41644	A10	8952101	8952692
RLGy_41644	A10	8985159	8987030
RLGy_41644	A10	9856101	9857291
RLGy_41644	A10	9903089	9903509
RLGy_41644	A10	9903572	9904798
RLGy_41644	A10	15696283	15697650
RLGy_41644	A10	17695064	17695771
RLGy_41644	A10	18933654	18934079
RLGy_41644	A10	22562908	22563903
RLGy_41644	A10	25001708	25004372
RLGy_41644	A10	26385047	26385605
RLGy_41644	A10	27472876	27473456
RLGy_41644	A10	27473780	27474086
RLGy_41644	A10	28400963	28401069
RLGy_41644	A10	35910146	35911569
RLGy_41644	A10	51214024	51215679
RLGy_41644	A10	51229964	51230240
RLGy_41644	A10	51240148	51240825
RLGy_41644	A10	51241088	51242762
RLGy_41644	A10	54247061	54248508
RLGy_41644	A10	54252761	54253248
RLGy_41644	A10	55232923	55233562
RLGy_41644	A10	55281044	55282484
RLGy_41644	A10	55289254	55291129
RLGy_41644	A10	55297336	55298113
RLGy_41644	A10	55965239	55965529
RLGy_41644	A10	58096896	58097442
RLGy_41644	A10	62716720	62718310
RLGy_41644	A10	67650363	67650616
RLGy_41644	A10	72468660	72471494
RLGy_41644	A10	78015359	78015937
RLGy_41644	A10	78025507	78027659
RLGy_41644	A10	78269193	78269410
RLGy_41644	A10	78270148	78271802
RLGy_41644	A10	78272120	78273083
RLGy_41644	A10	78550162	78550508
RLGy_41644	A10	78551566	78551778
RLGy_41644	A10	78553032	78555192
RLGy_41644	A10	78576917	78577437
RLGy_41644	A10	80021593	80024405
RLGy_41644	A10	84779320	84779611
RLGy_41644	A13	8070472	8072936
RLGy_41644	A13	8075592	8076414
RLGy_41644	A13	15584527	15585215
RLGy_41644	A13	15585296	15585725
RLGy_41644	A13	15586450	15586848
RLGy_41644	A13	15587216	15587607
RLGy_41644	A13	15597626	15598910
RLGy_41644	A13	16443939	16444569
RLGy_41644	A13	16464298	16464610
RLGy_41644	A13	16618494	16619120
RLGy_41644	A13	16762736	16765412
RLGy_41644	A13	17176816	17177797
RLGy_41644	A13	17178255	17178542
RLGy_41644	A13	17218964	17219130
RLGy_41644	A13	20679048	20680068
RLGy_41644	A13	22409667	22409894
RLGy_41644	A13	26048184	26048717
RLGy_41644	A13	26267339	26267921
RLGy_41644	A13	26557684	26562440
RLGy_41644	A13	26588131	26588825
RLGy_41644	A13	26594922	26596011
RLGy_41644	A13	26613928	26614974
RLGy_41644	A13	26670082	26670385
RLGy_41644	A13	26799556	26800886
RLGy_41644	A13	37356182	37356452
RLGy_41644	A13	41496589	41498436
RLGy_41644	A13	43736049	43736820
RLGy_41644	A13	43737465	43737681
RLGy_41644	A13	43743254	43743986
RLGy_41644	A13	43746578	43746701
RLGy_41644	A13	48460953	48461644
RLGy_41644	A13	49789865	49791461
RLGy_41644	A13	49792018	49792784
RLGy_41644	A13	53288340	53289574
RLGy_41644	A13	53969613	53970174
RLGy_41644	A13	54020597	54020782
RLGy_41644	A13	54643141	54645430
RLGy_41644	A13	57870021	57870854
RLGy_41644	A13	57905936	57906527
RLGy_41644	A13	60008468	60009191
RLGy_41644	A13	60009435	60009600
RLGy_41644	A13	61725616	61726081
RLGy_41644	A13	61728766	61730411
RLGy_41644	A13	61731167	61731851
RLGy_41644	A13	62187876	62188129
RLGy_41644	A13	62188551	62188950
RLGy_41644	A13	62194235	62196276
RLGy_41644	A13	62196278	62196428
RLGy_41644	A13	62212286	62212636
RLGy_41644	A13	64256044	64257828
RLGy_41644	A13	64267273	64267413
RLGy_41644	A13	64267661	64268386
RLGy_41644	A13	64287296	64287473
RLGy_41644	A13	64291233	64291396
RLGy_41644	A06	6055511	6055719
RLGy_41644	A06	11383223	11384027
RLGy_41644	A06	11497135	11497451
RLGy_41644	A06	11515306	11516875
RLGy_41644	A06	11538101	11539521
RLGy_41644	A06	11539619	11539947
RLGy_41644	A06	11540159	11540767
RLGy_41644	A06	11730333	11731388
RLGy_41644	A06	11735309	11737394
RLGy_41644	A06	12071149	12073175
RLGy_41644	A06	12267356	12269305
RLGy_41644	A06	12736324	12737772
RLGy_41644	A06	12780337	12782511
RLGy_41644	A06	17127445	17128057
RLGy_41644	A06	19020132	19021240
RLGy_41644	A06	20078854	20079519
RLGy_41644	A06	20102278	20103224
RLGy_41644	A06	20111861	20113214
RLGy_41644	A06	20113215	20114463
RLGy_41644	A06	20114573	20114993
RLGy_41644	A06	20640788	20642227
RLGy_41644	A06	20816965	20817181
RLGy_41644	A06	21349013	21351363
RLGy_41644	A06	21351438	21351587
RLGy_41644	A06	22343091	22343209
RLGy_41644	A06	23318113	23319745
RLGy_41644	A06	23600597	23601819
RLGy_41644	A06	23602856	23603374
RLGy_41644	A06	24483959	24484387
RLGy_41644	A06	24484378	24485765
RLGy_41644	A06	26438545	26439379
RLGy_41644	A06	26439507	26439820
RLGy_41644	A06	26439819	26444846
RLGy_41644	A06	33578569	33579042
RLGy_41644	A06	34056564	34057212
RLGy_41644	A06	34248614	34249371
RLGy_41644	A06	34433672	34434166
RLGy_41644	A06	39237469	39237757
RLGy_41644	A06	40560213	40560838
RLGy_41644	A06	42301735	42302314
RLGy_41644	A06	42663112	42667361
RLGy_41644	A06	42667486	42667788
RLGy_41644	A06	42668344	42668831
RLGy_41644	A06	43982064	43982632
RLGy_41644	A06	44811084	44811218
RLGy_41644	A06	44820259	44823084
RLGy_41644	A06	44823170	44823314
RLGy_41644	A06	44828179	44828548
RLGy_41644	A06	44958256	44960325
RLGy_41644	A06	46669049	46669684
RLGy_41644	A06	51267739	51268380
RLGy_41644	A06	51272562	51273455
RLGy_41644	A06	51296085	51297868
RLGy_41644	A06	51299644	51299902
RLGy_41644	A06	51300279	51301893
RLGy_41644	A06	51988917	51989050
RLGy_41644	A06	51989104	51989578
RLGy_41644	A06	72550735	72550889
RLGy_41644	A06	72556890	72559212
RLGy_41644	A06	72559562	72560108
RLGy_41644	A06	72572676	72574057
RLGy_41644	A06	72586792	72587015
RLGy_41644	A06	72590620	72591259
RLGy_41644	A06	73584078	73584723
RLGy_41644	A06	73849412	73849679
RLGy_41644	A06	76456133	76458557
RLGy_41644	A06	76480041	76480208
RLGy_41644	A06	77959074	77959330
RLGy_41644	A06	85053006	85053648
RLGy_41644	A06	85975946	85977228
RLGy_41644	A06	92525149	92525431
RLGy_41644	A06	92962995	92965825
RLGy_41644	A06	96518759	96519395
RLGy_41644	A11	11317617	11317909
RLGy_41644	A11	13749761	13750013
RLGy_41644	A11	23613546	23613744
RLGy_41644	A11	23617382	23617617
RLGy_41644	A11	25043791	25044083
RLGy_41644	A11	25044099	25044596
RLGy_41644	A11	25047859	25049348
RLGy_41644	A11	25052708	25053744
RLGy_41644	A11	26694938	26696175
RLGy_41644	A11	26700588	26702792
RLGy_41644	A11	30185103	30185410
RLGy_41644	A11	31556922	31558109
RLGy_41644	A11	31572569	31572786
RLGy_41644	A11	32294398	32294936
RLGy_41644	A11	34327393	34327865
RLGy_41644	A11	34327875	34327995
RLGy_41644	A11	34660497	34660788
RLGy_41644	A11	34988031	34989189
RLGy_41644	A11	34991717	34993317
RLGy_41644	A11	40226617	40228494
RLGy_41644	A11	42985392	42986489
RLGy_41644	A11	42988769	42989336
RLGy_41644	A11	42989701	42989945
RLGy_41644	A11	43003515	43003898
RLGy_41644	A11	43004602	43004904
RLGy_41644	A11	43006068	43006232
[truncated: 779,746+ more rows]

## Sheet: Supplementary Dataset 4
Dataset 4. Locations of LTR retrotransposon copies in G.arboreum genome.
Family ID	Chromosome	Start	End
RLGy_27631	Ca6	97869959	97873132
RLGy_27631	Ca9	118625777	118627263
RLGy_27631	Ca9	118640891	118644133
RLGy_27631	Ca4	9236493	9239892
RLGy_27631	Ca4	9253946	9255302
RLGy_27631	Ca4	9267348	9267523
RLGy_27631	Ca4	9267913	9268084
RLGy_27631	Ca4	98253148	98254537
RLGy_27631	Ca4	98254537	98256203
RLGy_27631	Ca5	31162398	31162560
RLGy_27631	Ca5	31162859	31163499
RLGy_27631	Ca11	60324193	60325307
RLGy_27631	Ca10	29594854	29595276
RLGy_27631	Ca10	29595622	29596292
RLUn_73457	Ca5	126673782	126674275
RLUn_73457	Ca5	126676620	126677155
RLUn_73457	Ca5	126687924	126689035
RLUn_73457	Ca5	126689381	126691707
RLGy_10740	Ca3	6902607	6908875
RLGy_9787	Ca3	1175154	1175543
RLGy_9787	Ca12	81199333	81199735
RLGy_9787	Ca12	83340571	83344017
RLGy_9787	Ca8	3578182	3578391
RLGy_9787	Ca2	16661490	16672532
RLGy_9787	Ca2	75185160	75185338
RLGy_9787	Ca5	34243692	34243807
RLGy_15089	Ca3	109749178	109749285
RLGy_15089	Ca1	41425984	41426094
RLGy_15089	Ca8	31199099	31214036
RLGy_15089	Ca6	2461238	2463774
RLGy_15089	Ca6	25477478	25477859
RLGy_15089	Ca6	25479073	25484011
RLGy_15089	Ca6	25487558	25488470
RLGy_15089	Ca6	25499325	25502771
RLGy_15089	Ca9	92845987	92846443
RLGy_15089	Ca2	10488349	10489408
RLGy_15089	Ca2	10489553	10489839
RLGy_15089	Ca2	10491192	10491324
RLGy_15089	Ca2	88611905	88612575
RLGy_15089	Ca2	88624060	88625084
RLGy_15089	Ca2	88625139	88625383
RLGy_15089	Ca2	88630107	88630555
RLGy_15089	Ca2	88630551	88632715
RLGy_15089	Ca2	120431213	120431743
RLGy_15089	Ca7	13818757	13819602
RLGy_15089	Ca7	69884121	69887051
RLGy_15089	Ca7	69888910	69894519
RLGy_15089	Ca7	74348970	74349230
RLGy_15089	Ca4	21455228	21455654
RLGy_15089	Ca4	47822826	47825333
RLGy_15089	Ca4	89092320	89092628
RLGy_15089	Ca13	25014027	25014152
RLGy_15089	Ca13	25017416	25017809
RLGy_15089	Ca13	43349091	43349468
RLGy_15089	Ca5	11959573	11960656
RLGy_15089	Ca5	127989425	127989980
RLGy_15089	Ca5	127990568	127991365
RLUn_45588	Ca8	22158315	22159368
RLUn_45588	Ca6	77850779	77854425
RLUn_45588	Ca7	100597879	100604286
RLUn_45588	Ca11	99738809	99740527
RLUn_45588	Ca10	97773732	97774469
RLGy_29580	Ca3	76454262	76454948
RLGy_29580	Ca3	76465652	76466088
RLGy_29580	Ca3	131912898	131913230
RLGy_29580	Ca1	2644082	2644336
RLGy_29580	Ca1	20591811	20592094
RLGy_29580	Ca1	20594665	20595313
RLGy_29580	Ca1	20596041	20596210
RLGy_29580	Ca1	105780134	105781465
RLGy_29580	Ca8	53020214	53020663
RLGy_29580	Ca6	46919712	46921953
RLGy_29580	Ca6	46954088	46954377
RLGy_29580	Ca9	109345174	109345707
RLGy_29580	Ca9	118454526	118455370
RLGy_29580	Ca4	9825239	9825453
RLGy_29580	Ca4	9825448	9831237
RLGy_29580	Ca4	9844636	9844855
RLGy_29580	Ca4	9847327	9849991
RLGy_29580	Ca4	9850119	9851647
RLGy_29580	Ca4	9852131	9854179
RLGy_29580	Ca4	49577620	49578847
RLGy_29580	Ca4	49600361	49600471
RLGy_29580	Ca5	5766607	5766776
RLGy_29580	Ca5	25075301	25077632
RLGy_29580	Ca5	25090045	25091513
RLGy_29580	Ca5	72479934	72482872
RLGy_29580	Ca5	88372468	88373974
RLGy_29580	Ca5	88374219	88375725
RLGy_15141	Ca3	107083071	107083390
RLGy_15141	Ca12	11133966	11134429
RLGy_15141	Ca8	39085669	39096821
RLGy_15141	Ca6	62592562	62594239
RLGy_15141	Ca9	34021339	34022001
RLGy_15141	Ca2	48864822	48865990
RLGy_15141	Ca7	34578911	34579102
RLGy_15141	Ca7	57122177	57122394
RLGy_15141	Ca4	21760243	21762620
RLGy_15141	Ca4	114502732	114503226
RLGy_15141	Ca13	30994412	30994515
RLGy_15141	Ca5	50106603	50107230
RLGy_15141	Ca5	50108240	50108548
RLGy_15141	Ca5	116590770	116591164
RLGy_15141	Ca10	97709101	97709459
RLGy_15141	Ca10	97732503	97733127
RLUn_69749	Ca3	13784546	13786813
RLUn_69749	Ca3	13787160	13792755
RLCo_2903	Ca1	79001089	79001429
RLGy_7828	Ca12	22962367	22970664
RLGy_7828	Ca4	76314666	76314805
RLGy_7828	Ca4	98036096	98038034
RLGy_7828	Ca13	9217091	9217315
RLGy_7828	Ca11	90652810	90653238
RLGy_7828	Ca10	12152643	12153652
RLUn_64559	Ca6	48489111	48491366
RLGy_26202	Ca3	1232694	1233254
RLGy_26202	Ca3	21113061	21114109
RLGy_26202	Ca3	21114991	21115162
RLGy_26202	Ca3	21115160	21115621
RLGy_26202	Ca3	21139543	21140598
RLGy_26202	Ca3	22654476	22654579
RLGy_26202	Ca3	37666637	37671603
RLGy_26202	Ca3	40939122	40939999
RLGy_26202	Ca3	88372088	88373738
RLGy_26202	Ca3	92705542	92705835
RLGy_26202	Ca3	107485361	107485783
RLGy_26202	Ca3	107486264	107486992
RLGy_26202	Ca3	107509241	107510196
RLGy_26202	Ca3	107532963	107533414
RLGy_26202	Ca3	114053971	114054328
RLGy_26202	Ca3	122026824	122028152
RLGy_26202	Ca3	122029459	122030085
RLGy_26202	Ca12	12181802	12182294
RLGy_26202	Ca12	36916744	36929434
RLGy_26202	Ca12	43518671	43519802
RLGy_26202	Ca12	71083873	71085242
RLGy_26202	Ca12	74860766	74861678
RLGy_26202	Ca12	74861914	74862047
RLGy_26202	Ca12	74866223	74866381
RLGy_26202	Ca12	92124690	92124970
RLGy_26202	Ca12	92129244	92134825
RLGy_26202	Ca1	27325630	27328824
RLGy_26202	Ca1	32779214	32781782
RLGy_26202	Ca1	44818338	44818727
RLGy_26202	Ca1	133451089	133451790
RLGy_26202	Ca1	133452380	133453375
RLGy_26202	Ca1	133453589	133454251
RLGy_26202	Ca8	13097277	13097939
RLGy_26202	Ca8	24674286	24675102
RLGy_26202	Ca8	67807263	67812108
RLGy_26202	Ca6	80583518	80583813
RLGy_26202	Ca6	80584594	80585959
RLGy_26202	Ca6	96051541	96051698
RLGy_26202	Ca6	107511789	107512369
RLGy_26202	Ca9	3793394	3794197
RLGy_26202	Ca9	47179855	47180945
RLGy_26202	Ca9	48075550	48075886
RLGy_26202	Ca9	69858517	69859620
RLGy_26202	Ca9	69859726	69861749
RLGy_26202	Ca9	90848270	90850080
RLGy_26202	Ca9	90850235	90850741
RLGy_26202	Ca9	91552862	91555373
RLGy_26202	Ca9	91555779	91555926
RLGy_26202	Ca9	91563333	91564209
RLGy_26202	Ca9	91574590	91576643
RLGy_26202	Ca9	105825009	105825185
RLGy_26202	Ca2	89675590	89676711
RLGy_26202	Ca2	96270265	96271298
RLGy_26202	Ca2	96272023	96272383
RLGy_26202	Ca2	96272456	96273181
RLGy_26202	Ca2	96272562	96273657
RLGy_26202	Ca2	96273722	96274375
RLGy_26202	Ca2	104123808	104124881
RLGy_26202	Ca2	106625232	106626046
RLGy_26202	Ca7	4816553	4817691
RLGy_26202	Ca7	4818123	4819578
RLGy_26202	Ca7	22873913	22875159
RLGy_26202	Ca7	22877431	22878462
RLGy_26202	Ca7	23796414	23796932
RLGy_26202	Ca7	72321437	72323076
RLGy_26202	Ca7	72327242	72328253
RLGy_26202	Ca7	75633333	75633605
RLGy_26202	Ca7	82279125	82280347
RLGy_26202	Ca7	93134679	93135506
RLGy_26202	Ca7	96943109	96943333
RLGy_26202	Ca4	16002080	16002520
RLGy_26202	Ca4	32815501	32815808
RLGy_26202	Ca4	32847662	32847841
RLGy_26202	Ca4	87630362	87631229
RLGy_26202	Ca4	114347095	114347558
RLGy_26202	Ca13	5835186	5836503
RLGy_26202	Ca13	13040241	13041936
RLGy_26202	Ca13	13051776	13052156
RLGy_26202	Ca13	13052580	13053791
RLGy_26202	Ca13	21465940	21467042
RLGy_26202	Ca13	27078156	27078303
RLGy_26202	Ca13	30590097	30591323
RLGy_26202	Ca13	44305963	44307055
RLGy_26202	Ca5	8448951	8449951
RLGy_26202	Ca5	46421539	46421804
RLGy_26202	Ca11	33390059	33390325
RLGy_26202	Ca11	34847062	34853993
RLGy_26202	Ca11	59691138	59692114
RLGy_26202	Ca11	60593434	60594403
RLGy_26202	Ca11	60594525	60595126
RLGy_26202	Ca11	76900359	76900728
RLGy_26202	Ca11	77350350	77350944
RLGy_26202	Ca11	109939081	109939776
RLGy_26202	Ca10	4750795	4755104
RLGy_26202	Ca10	83916310	83917434
RLUn_70451	Ca4	114946005	114946448
RLUn_43542	Ca3	51980287	51980497
RLUn_43542	Ca1	135582538	135585330
RLUn_43542	Ca8	94628257	94630596
RLUn_43542	Ca4	88433985	88434952
RLUn_43542	Ca13	9792121	9792385
RLUn_43542	Ca13	34200122	34205580
RLUn_43542	Ca10	68366243	68370564
RLGy_13225	Ca3	23492562	23493898
RLGy_13225	Ca5	109437450	109442979
RLUn_63802	Ca12	70391233	70391337
RLUn_63802	Ca9	15974631	15974989
RLUn_63802	Ca9	119850781	119852861
RLUn_63802	Ca9	119852891	119854174
RLUn_63802	Ca9	119854787	119856464
RLUn_63802	Ca10	32656939	32657313
RLUn_63802	Ca10	32848793	32849045
RLGy_8631	Ca13	43495874	43497205
RLGy_15395	Ca3	75587562	75589744
RLGy_15395	Ca12	54351299	54351811
RLGy_15395	Ca12	74821336	74829512
RLGy_15395	Ca8	73493926	73496401
RLGy_15395	Ca8	78006659	78014857
RLGy_15395	Ca8	78014964	78016897
RLGy_15395	Ca6	18463814	18465655
RLGy_15395	Ca2	27748156	27751808
RLGy_15395	Ca4	97970506	97976264
RLGy_15395	Ca4	97977449	97978060
RLGy_15395	Ca5	4715501	4716105
RLGy_15395	Ca5	14099981	14100235
RLGy_15395	Ca11	45827949	45835556
RLGy_15395	Ca11	125518680	125525792
RLGy_14545	Ca3	6831616	6831735
RLGy_14545	Ca3	20342303	20342479
RLGy_14545	Ca3	20343239	20343654
RLGy_14545	Ca3	20782870	20782982
RLGy_14545	Ca3	32172876	32173078
RLGy_14545	Ca3	73862234	73862662
RLGy_14545	Ca3	73862633	73863658
RLGy_14545	Ca3	105235054	105236411
RLGy_14545	Ca12	3933787	3936172
RLGy_14545	Ca12	15763412	15768542
RLGy_14545	Ca12	29317970	29318116
RLGy_14545	Ca12	31737395	31737518
RLGy_14545	Ca12	72201401	72203405
RLGy_14545	Ca12	96653168	96654124
RLGy_14545	Ca12	96659790	96660745
RLGy_14545	Ca12	98671303	98671460
RLGy_14545	Ca12	100096511	100096866
RLGy_14545	Ca1	20818587	20819850
RLGy_14545	Ca1	20819894	20820188
RLGy_14545	Ca1	23305333	23310414
RLGy_14545	Ca1	78376059	78376160
RLGy_14545	Ca1	82273682	82278959
RLGy_14545	Ca1	88074099	88074722
RLGy_14545	Ca1	116235285	116235810
RLGy_14545	Ca1	118018350	118018788
RLGy_14545	Ca1	118146385	118148570
RLGy_14545	Ca1	118156604	118156833
RLGy_14545	Ca1	118161469	118163453
RLGy_14545	Ca1	124377377	124377833
RLGy_14545	Ca1	124384126	124384573
RLGy_14545	Ca8	1512757	1513724
RLGy_14545	Ca8	13524707	13524992
RLGy_14545	Ca8	44842371	44843586
RLGy_14545	Ca8	88311254	88311444
RLGy_14545	Ca8	95990967	95991226
RLGy_14545	Ca6	15859984	15860094
RLGy_14545	Ca6	34592025	34593559
RLGy_14545	Ca6	40907150	40909425
RLGy_14545	Ca6	40909926	40912394
RLGy_14545	Ca6	41041916	41042059
RLGy_14545	Ca6	41045028	41045162
RLGy_14545	Ca6	54277859	54278021
RLGy_14545	Ca6	91586817	91592167
RLGy_14545	Ca6	93711712	93711943
RLGy_14545	Ca6	104413671	104413778
RLGy_14545	Ca6	104413798	104415890
RLGy_14545	Ca9	4024645	4025356
RLGy_14545	Ca9	4872916	4874717
RLGy_14545	Ca9	4874737	4874915
RLGy_14545	Ca9	4875050	4875383
RLGy_14545	Ca9	4875450	4875687
RLGy_14545	Ca9	6328686	6328892
RLGy_14545	Ca9	38145111	38145832
RLGy_14545	Ca9	38145876	38146170
RLGy_14545	Ca9	44886555	44887711
RLGy_14545	Ca9	44893090	44893202
RLGy_14545	Ca9	44913007	44915487
RLGy_14545	Ca9	44915507	44915685
RLGy_14545	Ca9	44920648	44921303
RLGy_14545	Ca9	53982927	53983412
RLGy_14545	Ca9	54115101	54120491
RLGy_14545	Ca9	76315076	76315493
RLGy_14545	Ca9	114037394	114038453
RLGy_14545	Ca2	2281549	2281689
RLGy_14545	Ca2	7096131	7096493
RLGy_14545	Ca2	7524963	7525592
RLGy_14545	Ca2	8735074	8735289
RLGy_14545	Ca2	18009461	18011742
RLGy_14545	Ca2	20303405	20303933
RLGy_14545	Ca2	20310839	20311334
RLGy_14545	Ca2	23402720	23403014
RLGy_14545	Ca2	36201367	36202067
RLGy_14545	Ca2	36202247	36203176
RLGy_14545	Ca2	50992647	50994020
RLGy_14545	Ca2	76103465	76105494
RLGy_14545	Ca2	76105495	76105951
RLGy_14545	Ca2	79099668	79104996
RLGy_14545	Ca2	79124761	79124867
RLGy_14545	Ca2	102244099	102244213
RLGy_14545	Ca2	103115065	103116412
RLGy_14545	Ca2	103152103	103152684
RLGy_14545	Ca2	103152684	103153737
RLGy_14545	Ca2	103153922	103154680
RLGy_14545	Ca2	107819278	107819489
RLGy_14545	Ca2	112013995	112014157
RLGy_14545	Ca2	112020912	112022739
RLGy_14545	Ca2	112022759	112022937
RLGy_14545	Ca2	135555777	135556066
RLGy_14545	Ca7	5915955	5916349
RLGy_14545	Ca7	25325268	25330559
RLGy_14545	Ca7	32360758	32360945
RLGy_14545	Ca7	32361272	32361467
RLGy_14545	Ca7	32361735	32362299
RLGy_14545	Ca7	32367697	32367814
RLGy_14545	Ca7	64964287	64974115
RLGy_14545	Ca7	73222376	73222484
RLGy_14545	Ca7	77909244	77910126
RLGy_14545	Ca7	77910398	77911081
RLGy_14545	Ca7	77914712	77915594
RLGy_14545	Ca7	77915866	77917130
RLGy_14545	Ca4	5501251	5501749
RLGy_14545	Ca4	5501790	5502740
RLGy_14545	Ca4	5503698	5504107
RLGy_14545	Ca4	22435647	22435785
RLGy_14545	Ca4	35044568	35045292
RLGy_14545	Ca4	48360244	48360350
RLGy_14545	Ca4	69887287	69887968
RLGy_14545	Ca4	69888284	69889259
RLGy_14545	Ca4	69889716	69891458
RLGy_14545	Ca4	86012759	86013456
RLGy_14545	Ca4	86013558	86014486
RLGy_14545	Ca4	86278108	86278809
RLGy_14545	Ca4	90276184	90276478
RLGy_14545	Ca4	90276491	90278274
RLGy_14545	Ca4	111770198	111770638
RLGy_14545	Ca4	111770904	111771824
RLGy_14545	Ca4	120741437	120742714
RLGy_14545	Ca4	123907045	123908279
RLGy_14545	Ca13	6115902	6117014
RLGy_14545	Ca13	47534725	47535333
RLGy_14545	Ca13	47537545	47537751
RLGy_14545	Ca13	47537877	47538691
RLGy_14545	Ca13	48472925	48473161
RLGy_14545	Ca13	48475145	48476741
RLGy_14545	Ca5	4352943	4353470
RLGy_14545	Ca5	4353969	4354510
RLGy_14545	Ca5	18974409	18975941
RLGy_14545	Ca5	37622932	37623316
RLGy_14545	Ca5	37623357	37624087
RLGy_14545	Ca5	51394989	51395368
RLGy_14545	Ca5	56216961	56217830
RLGy_14545	Ca5	56218002	56218335
RLGy_14545	Ca5	78604879	78605220
RLGy_14545	Ca5	78605447	78608076
RLGy_14545	Ca5	78617544	78617795
RLGy_14545	Ca5	88083687	88084308
RLGy_14545	Ca5	88088488	88089373
RLGy_14545	Ca5	88089374	88089758
RLGy_14545	Ca5	95309948	95315289
RLGy_14545	Ca5	96529488	96529739
RLGy_14545	Ca5	96531829	96532476
RLGy_14545	Ca5	98240888	98241261
RLGy_14545	Ca5	98241571	98241850
RLGy_14545	Ca5	98241904	98242593
RLGy_14545	Ca5	139537248	139538739
RLGy_14545	Ca5	139540546	139541753
RLGy_14545	Ca5	140291070	140296398
RLGy_14545	Ca11	8115480	8116747
RLGy_14545	Ca11	16031085	16031238
RLGy_14545	Ca11	17987467	17988060
RLGy_14545	Ca10	43216253	43218250
RLGy_14545	Ca10	44350715	44350849
RLGy_14545	Ca10	52261303	52262238
RLGy_14545	Ca10	52262418	52262558
RLGy_14545	Ca10	52874068	52875908
RLGy_14545	Ca10	53071487	53073118
RLGy_14545	Ca10	53073163	53073387
RLGy_14545	Ca10	58579098	58579664
RLGy_14545	Ca10	83837545	83837839
RLGy_14545	Ca10	97815346	97816437
RLGy_8753	Ca3	90033296	90037294
RLGy_8753	Ca3	90040408	90042703
RLGy_8753	Ca3	100174046	100176208
RLGy_8753	Ca3	100199170	100199561
RLGy_8753	Ca3	100199796	100201686
RLGy_8753	Ca1	6654662	6671080
RLGy_8753	Ca9	103343602	103344292
RLGy_8753	Ca4	54102569	54105419
RLGy_8753	Ca5	24026311	24031272
RLGy_8753	Ca11	64363361	64363548
RLGy_8753	Ca11	90642010	90645993
RLGy_8753	Ca10	71677479	71677760
RLGy_41054	Ca3	49549075	49559041
RLGy_41054	Ca12	2499411	2499910
RLGy_41054	Ca12	2523478	2530625
RLGy_41054	Ca1	60957440	60967279
RLGy_41054	Ca6	21060367	21062106
RLGy_41054	Ca6	44064344	44064654
RLGy_41054	Ca9	51129661	51130364
RLGy_41054	Ca2	93880905	93883586
RLGy_41054	Ca2	138507214	138511191
RLGy_41054	Ca4	1797195	1800742
RLGy_41054	Ca4	54200216	54200350
RLGy_41054	Ca5	128165389	128165525
RLGy_41054	Ca5	128166166	128169510
RLGy_41054	Ca5	131117171	131122012
RLGy_41054	Ca11	28139630	28146772
RLGy_41054	Ca11	28148644	28148816
RLGy_41054	Ca10	103416103	103416514
RLGy_41054	Ca10	103434027	103434413
RLUn_72644	Ca4	93766462	93768862
RLGy_37935	Ca4	104753219	104753960
RLGy_37935	Ca11	23686404	23686845
RLGy_24828	Ca10	50948837	50949940
RLGy_24828	Ca10	50965250	50969757
RLGy_37696	Ca3	60515207	60518146
RLGy_37696	Ca3	61191240	61191466
RLGy_37696	Ca6	37889317	37889645
RLGy_37696	Ca4	24126292	24134088
RLGy_37696	Ca4	73991440	73994053
RLGy_37696	Ca5	3198343	3199629
RLGy_40985	Ca3	62722094	62723346
RLGy_40985	Ca1	108973026	108974720
RLGy_40985	Ca2	235339	237053
RLGy_40985	Ca2	25157598	25161631
RLGy_40985	Ca2	46610834	46611581
RLGy_40985	Ca7	34136165	34136506
RLGy_40985	Ca4	10409358	10410940
RLGy_40985	Ca13	15554715	15566294
RLGy_40985	Ca11	5747957	5749465
RLGy_26562	Ca12	2753179	2753945
RLGy_26562	Ca8	45716054	45716573
RLGy_26562	Ca6	55080012	55080186
RLGy_26562	Ca2	63407605	63408068
RLGy_26562	Ca2	88633563	88635184
RLGy_26562	Ca2	140492656	140492864
RLGy_26562	Ca7	96505183	96506772
RLGy_26562	Ca7	96513630	96514390
RLGy_26562	Ca4	117244792	117245370
RLGy_26562	Ca5	12626409	12629173
RLGy_26562	Ca5	20264344	20264476
RLGy_26562	Ca5	134856346	134859262
RLGy_26562	Ca10	26469813	26470151
RLGy_6377	Ca3	100577259	100577401
RLGy_6377	Ca1	27842280	27842382
RLGy_6377	Ca1	46738845	46740034
RLGy_6377	Ca8	51602684	51603155
RLGy_6377	Ca6	367207	368221
RLGy_6377	Ca9	65259516	65259685
RLGy_6377	Ca9	80900894	80901455
RLGy_6377	Ca4	20318577	20318682
RLGy_6377	Ca4	45687452	45687640
RLGy_6377	Ca5	98621607	98621766
RLGy_6377	Ca5	98622240	98622991
RLGy_6377	Ca11	111034947	111035803
RLGy_6377	Ca10	32430327	32438485
RLGy_16649	Ca2	90490951	90495078
RLGy_16649	Ca10	9585444	9588409
RLGy_32286	Ca2	122347716	122347988
RLGy_32286	Ca11	74724684	74725008
RLUn_58485	Ca4	39893701	39897221
RLUn_69800	Ca3	129136127	129138357
RLUn_69800	Ca3	129138411	129138635
RLUn_69800	Ca3	129138714	129139509
RLUn_69800	Ca3	129139591	129139894
RLGy_28962	Ca6	11089798	11090901
RLGy_28962	Ca7	4763174	4775912
RLGy_28962	Ca7	4775913	4776532
RLGy_28962	Ca7	4786166	4786675
RLGy_28962	Ca7	79104674	79105011
RLGy_28962	Ca5	17474593	17476754
RLGy_28962	Ca11	126457529	126458792
RLGy_24512	Ca3	52049604	52049798
RLGy_24512	Ca12	69282822	69283449
RLGy_24512	Ca1	48461556	48461734
RLGy_24512	Ca6	107836724	107837410
RLGy_24512	Ca9	99362521	99363193
RLGy_24512	Ca7	52805617	52806309
RLGy_24512	Ca4	50460742	50462434
RLGy_10469	Ca2	113854896	113862244
RLGy_6436	Ca3	16214587	16215077
RLGy_6436	Ca3	37053119	37054315
RLGy_6436	Ca3	37056221	37056489
RLGy_6436	Ca3	74408635	74408975
RLGy_6436	Ca3	75756021	75756242
RLGy_6436	Ca3	75764125	75764407
RLGy_6436	Ca3	77065435	77065730
RLGy_6436	Ca12	8587999	8588234
RLGy_6436	Ca12	8605851	8606038
RLGy_6436	Ca12	8614627	8614873
RLGy_6436	Ca12	11109850	11109976
RLGy_6436	Ca12	13476636	13477293
RLGy_6436	Ca12	30105166	30105581
RLGy_6436	Ca12	70968097	70968211
RLGy_6436	Ca12	80510369	80510726
RLGy_6436	Ca12	83088012	83088270
RLGy_6436	Ca1	77086849	77087214
RLGy_6436	Ca1	108255610	108255920
RLGy_6436	Ca8	6728907	6729314
RLGy_6436	Ca8	6780416	6780839
RLGy_6436	Ca8	34452087	34452421
RLGy_6436	Ca6	3306179	3306497
RLGy_6436	Ca6	9300842	9300943
RLGy_6436	Ca6	9304374	9304606
RLGy_6436	Ca6	48255110	48255780
RLGy_6436	Ca6	48279923	48280144
RLGy_6436	Ca6	48385600	48385896
RLGy_6436	Ca6	55903709	55904031
RLGy_6436	Ca6	86545082	86545322
RLGy_6436	Ca9	152636	152905
RLGy_6436	Ca9	153456	153590
RLGy_6436	Ca9	59585239	59585526
RLGy_6436	Ca9	67225361	67225700
RLGy_6436	Ca9	82540837	82540955
RLGy_6436	Ca9	82541268	82541522
RLGy_6436	Ca9	89672396	89672540
RLGy_6436	Ca2	12359575	12359829
RLGy_6436	Ca2	32370726	32371014
RLGy_6436	Ca2	32383532	32383794
RLGy_6436	Ca2	35218285	35218530
RLGy_6436	Ca2	35219152	35219366
RLGy_6436	Ca2	35249767	35250019
RLGy_6436	Ca2	92720554	92720673
RLGy_6436	Ca2	92766313	92766671
RLGy_6436	Ca2	124326703	124327129
RLGy_6436	Ca2	125748625	125748760
RLGy_6436	Ca7	1461390	1461690
RLGy_6436	Ca7	7974558	7974835
RLGy_6436	Ca7	30066959	30067212
RLGy_6436	Ca7	42745430	42745682
RLGy_6436	Ca7	45807398	45807663
RLGy_6436	Ca7	76888066	76888173
RLGy_6436	Ca4	16590723	16590980
RLGy_6436	Ca4	76367138	76367531
RLGy_6436	Ca4	76367674	76367798
RLGy_6436	Ca4	102641221	102641378
RLGy_6436	Ca4	102642564	102644425
RLGy_6436	Ca13	14067324	14067436
RLGy_6436	Ca5	56024593	56024857
RLGy_6436	Ca5	56038843	56039122
RLGy_6436	Ca5	81701445	81701726
RLGy_6436	Ca5	123335482	123335599
RLGy_6436	Ca5	123335860	123336116
RLGy_6436	Ca11	5375139	5375442
RLGy_6436	Ca11	9425981	9427129
RLGy_6436	Ca11	58082247	58084379
RLGy_6436	Ca11	75508784	75508892
RLGy_6436	Ca11	80003796	80004256
RLGy_6436	Ca11	86302110	86302340
RLGy_6436	Ca11	124573141	124573252
RLGy_6436	Ca11	124573678	124573972
RLGy_6436	Ca11	125311939	125312251
RLGy_6436	Ca11	125312793	125312945
RLGy_6436	Ca10	6094249	6094447
RLGy_6436	Ca10	6095130	6095421
RLGy_6436	Ca10	11200282	11200537
RLGy_6436	Ca10	16107140	16107498
RLGy_6436	Ca10	86787370	86787641
RLUn_62697	Ca3	25542231	25545214
RLGy_27556	Ca8	6652802	6664787
RLGy_27556	Ca11	45354357	45354689
RLGy_27556	Ca11	45354690	45362584
RLGy_27556	Ca11	45363575	45363811
RLGy_27238	Ca3	61061911	61062189
RLGy_27238	Ca3	62154456	62154965
RLGy_27238	Ca3	81871467	81872837
RLGy_27238	Ca1	22362561	22363276
RLGy_27238	Ca1	94794494	94795580
RLGy_27238	Ca1	94796492	94797490
RLGy_27238	Ca1	116479927	116482993
RLGy_27238	Ca8	444616	447624
RLGy_27238	Ca6	57609958	57611326
RLGy_27238	Ca6	57611830	57613071
RLGy_27238	Ca6	81967179	81982274
RLGy_27238	Ca6	81982904	81983345
RLGy_27238	Ca9	12709992	12710221
RLGy_27238	Ca2	70088019	70089580
RLGy_27238	Ca7	36774191	36774445
RLGy_27238	Ca7	36780871	36781143
RLGy_27238	Ca7	36788670	36788776
RLGy_27238	Ca7	36790172	36791636
RLGy_27238	Ca7	36793939	36795153
RLGy_27238	Ca7	36795187	36795325
RLGy_27238	Ca4	70869963	70870217
RLGy_27238	Ca13	49869531	49870555
RLGy_27238	Ca10	33797886	33801153
RLGy_30256	Ca3	14102251	14102802
RLGy_30256	Ca3	45153282	45161478
RLGy_30256	Ca8	68249660	68250624
RLGy_30256	Ca11	106411484	106415399
RLGy_14084	Ca6	104151940	104154847
RLGy_14084	Ca6	104184647	104184890
RLGy_14084	Ca6	105916067	105927806
RLGy_14084	Ca5	60427931	60428295
RLGy_29855	Ca3	82233906	82236587
RLGy_29855	Ca1	18621033	18625324
RLGy_8985	Ca1	37180693	37181895
RLGy_8985	Ca1	37181923	37190899
RLGy_14905	Ca8	7992365	8000475
RLUn_45868	Ca3	21345916	21346279
RLUn_45868	Ca9	38976681	38981273
RLUn_45868	Ca11	335383	335500
RLGy_26592	Ca8	632670	635553
RLGy_26592	Ca9	18613459	18617355
RLGy_26592	Ca5	31177242	31177569
RLGy_26592	Ca5	31179764	31187088
RLGy_26592	Ca11	65769038	65769203
RLGy_26592	Ca11	65780139	65787089
RLGy_26592	Ca11	65785223	65788114
RLGy_26592	Ca11	65800485	65800658
RLGy_7946	Ca12	12999561	13004562
RLGy_7946	Ca12	38484463	38493518
RLGy_7946	Ca4	2001714	2002272
RLGy_7946	Ca11	92410640	92415725
RLGy_7946	Ca11	92421792	92423365
RLGy_41092	Ca3	68838118	68838399
RLGy_41092	Ca3	109420844	109423635
RLGy_41092	Ca12	23489456	23489822
RLGy_41092	Ca12	47120677	47130837
RLGy_41092	Ca1	4333510	4334181
RLGy_41092	Ca1	24204776	24206134
RLGy_41092	Ca1	114227258	114227436
RLGy_41092	Ca8	50826970	50827281
RLGy_41092	Ca8	51939896	51940186
RLGy_41092	Ca8	51940826	51941466
RLGy_41092	Ca8	59017688	59017806
RLGy_41092	Ca8	67626876	67627054
RLGy_41092	Ca8	86438145	86438256
RLGy_41092	Ca9	97881785	97882017
RLGy_41092	Ca2	16424862	16425034
RLGy_41092	Ca2	33115802	33116140
RLGy_41092	Ca2	36415593	36419982
RLGy_41092	Ca7	65498672	65498814
RLGy_41092	Ca4	7558173	7559465
RLGy_41092	Ca4	15932836	15933079
RLGy_41092	Ca4	38432786	38432976
RLGy_41092	Ca13	1117260	1117452
RLGy_41092	Ca5	20678963	20679241
RLGy_41092	Ca5	143248202	143248546
RLGy_41092	Ca11	15114582	15114751
RLGy_41092	Ca11	53202435	53202601
RLGy_41092	Ca11	126069989	126070166
RLGy_41092	Ca10	14884584	14884721
RLGy_41092	Ca10	59914656	59914821
RLGy_41092	Ca10	65871238	65871955
RLGy_41092	Ca10	65872536	65872826
RLGy_40120	Ca3	168129	168254
RLGy_40120	Ca1	72266770	72267722
RLGy_40120	Ca8	40156550	40156717
RLGy_40120	Ca8	67102887	67103829
RLGy_40120	Ca9	2950256	2951232
RLGy_40120	Ca4	76864083	76864211
RLGy_40120	Ca5	107350875	107351026
RLGy_40120	Ca5	107351550	107351819
RLGy_40120	Ca11	119546866	119551319
RLGy_40120	Ca10	84522396	84523117
RLGy_41665	Ca3	111878312	111878485
RLGy_41665	Ca12	7029315	7036854
RLGy_41665	Ca12	7038531	7039083
RLGy_41665	Ca8	8839468	8846883
RLGy_41665	Ca7	14236770	14244227
RLGy_41665	Ca11	44597228	44599162
RLGy_41665	Ca11	48869463	48870452
RLGy_25883	Ca9	67847656	67848331
RLGy_25883	Ca13	44901139	44914831
RLGy_25883	Ca13	44915393	44917051
RLGy_25883	Ca13	44951852	44952015
RLGy_25883	Ca10	72493927	72494305
RLGy_25883	Ca10	72495759	72497200
RLGy_27788	Ca8	11990528	11993353
RLGy_27788	Ca2	131653490	131656233
RLGy_27788	Ca11	24646309	24651753
RLGy_27788	Ca11	24673697	24676490
RLGy_27788	Ca11	24676540	24678990
RLGy_27788	Ca10	5932962	5933177
RLGy_41855	Ca3	24085814	24085920
RLGy_41855	Ca12	89908949	89909190
RLGy_41855	Ca8	80287691	80287842
RLGy_41855	Ca6	45661317	45661604
RLGy_41855	Ca6	45664335	45664903
RLGy_41855	Ca6	100153796	100155242
RLGy_41855	Ca2	63562914	63563296
RLGy_41855	Ca2	63595192	63596155
RLGy_41855	Ca7	26598570	26599305
RLGy_41855	Ca4	122776430	122776554
RLGy_41855	Ca10	3367812	3369142
RLUn_66934	Ca12	74902126	74903980
RLUn_66934	Ca12	74904209	74905643
RLGy_39124	Ca1	82030869	82031954
RLGy_39124	Ca8	30073718	30074009
RLGy_39124	Ca9	51606139	51606683
RLGy_39124	Ca9	60919594	60920001
RLGy_39124	Ca2	112568273	112568610
RLGy_39124	Ca5	132966179	132966937
RLGy_7420	Ca4	118793928	118800844
RLGy_7420	Ca11	90362277	90369755
RLGy_11411	Ca3	2158639	2158748
RLGy_11411	Ca3	12156731	12156855
RLGy_11411	Ca3	12469119	12469535
RLGy_11411	Ca3	12492482	12492958
RLGy_11411	Ca3	12495570	12495781
RLGy_11411	Ca3	13916279	13916568
RLGy_11411	Ca3	14258163	14258275
RLGy_11411	Ca3	14357877	14358210
RLGy_11411	Ca3	14382104	14382534
RLGy_11411	Ca3	14841477	14841889
RLGy_11411	Ca3	18057674	18057791
RLGy_11411	Ca3	18344806	18345250
RLGy_11411	Ca3	19848148	19848287
RLGy_11411	Ca3	20178983	20179403
RLGy_11411	Ca3	20783627	20783738
RLGy_11411	Ca3	21550896	21551077
RLGy_11411	Ca3	29063877	29064396
RLGy_11411	Ca3	32182012	32182323
RLGy_11411	Ca3	32329193	32329467
RLGy_11411	Ca3	35949080	35949388
RLGy_11411	Ca3	38252185	38252583
RLGy_11411	Ca3	43668415	43668714
RLGy_11411	Ca3	43723136	43723995
RLGy_11411	Ca3	44133785	44134217
RLGy_11411	Ca3	45324379	45324861
RLGy_11411	Ca3	48569729	48569925
RLGy_11411	Ca3	48572688	48572995
RLGy_11411	Ca3	53747372	53747507
RLGy_11411	Ca3	55707596	55708080
RLGy_11411	Ca3	67917664	67917950
RLGy_11411	Ca3	69119394	69119934
RLGy_11411	Ca3	69905457	69906457
RLGy_11411	Ca3	74195399	74195825
RLGy_11411	Ca3	74369550	74369705
RLGy_11411	Ca3	74860356	74860496
RLGy_11411	Ca3	89516701	89517079
RLGy_11411	Ca3	89667758	89668023
RLGy_11411	Ca3	90119613	90120025
RLGy_11411	Ca3	90163261	90163671
RLGy_11411	Ca3	90610701	90611135
RLGy_11411	Ca3	91799893	91800192
RLGy_11411	Ca3	92753318	92753479
RLGy_11411	Ca3	93716243	93716393
RLGy_11411	Ca3	93716910	93717060
RLGy_11411	Ca3	93717513	93717619
RLGy_11411	Ca3	94551770	94551895
RLGy_11411	Ca3	94950352	94950621
RLGy_11411	Ca3	98282495	98282679
RLGy_11411	Ca3	98350423	98350672
RLGy_11411	Ca3	102898364	102898504
RLGy_11411	Ca3	102913559	102913679
RLGy_11411	Ca3	103153698	103154221
RLGy_11411	Ca3	103597200	103597480
RLGy_11411	Ca3	103771303	103782595
RLGy_11411	Ca3	103782623	103782958
RLGy_11411	Ca3	105534673	105535084
RLGy_11411	Ca3	106299148	106299264
RLGy_11411	Ca3	106426574	106427367
RLGy_11411	Ca3	106465212	106465648
RLGy_11411	Ca3	106465725	106466192
RLGy_11411	Ca3	106468301	106468411
RLGy_11411	Ca3	106705094	106705257
RLGy_11411	Ca3	110737847	110738116
RLGy_11411	Ca3	115799948	115800988
RLGy_11411	Ca3	122093549	122093933
RLGy_11411	Ca3	122100005	122100122
RLGy_11411	Ca3	122386937	122387345
RLGy_11411	Ca3	124377739	124378036
RLGy_11411	Ca3	127678368	127678482
RLGy_11411	Ca3	130321320	130321471
RLGy_11411	Ca3	136117378	136118125
RLGy_11411	Ca12	1823633	1824137
RLGy_11411	Ca12	3209687	3210523
RLGy_11411	Ca12	3378195	3378543
RLGy_11411	Ca12	3638783	3638961
RLGy_11411	Ca12	3639060	3639163
RLGy_11411	Ca12	14413621	14413761
RLGy_11411	Ca12	14803638	14804005
RLGy_11411	Ca12	15103782	15104090
RLGy_11411	Ca12	15111115	15111901
RLGy_11411	Ca12	23366923	23367246
RLGy_11411	Ca12	23837744	23838274
RLGy_11411	Ca12	24247212	24247315
RLGy_11411	Ca12	25285440	25285870
RLGy_11411	Ca12	26589708	26589911
RLGy_11411	Ca12	31189558	31189975
RLGy_11411	Ca12	31727687	31728115
RLGy_11411	Ca12	32693107	32693292
RLGy_11411	Ca12	32699976	32700271
RLGy_11411	Ca12	32721344	32721482
RLGy_11411	Ca12	32761487	32761626
RLGy_11411	Ca12	35899879	35899999
RLGy_11411	Ca12	36069815	36070220
RLGy_11411	Ca12	36566917	36567382
RLGy_11411	Ca12	37894928	37895045
RLGy_11411	Ca12	40968789	40969165
RLGy_11411	Ca12	44014561	44014679
RLGy_11411	Ca12	45549964	45550067
RLGy_11411	Ca12	46722141	46722570
RLGy_11411	Ca12	47020160	47020588
RLGy_11411	Ca12	53414479	53414854
RLGy_11411	Ca12	53414980	53415084
RLGy_11411	Ca12	53446395	53446517
RLGy_11411	Ca12	57997471	57997713
RLGy_11411	Ca12	59284136	59284542
RLGy_11411	Ca12	59333749	59334159
RLGy_11411	Ca12	59599706	59600230
RLGy_11411	Ca12	62293431	62294097
RLGy_11411	Ca12	62294427	62294647
RLGy_11411	Ca12	62368918	62370007
RLGy_11411	Ca12	63208503	63208760
RLGy_11411	Ca12	64238662	64239117
RLGy_11411	Ca12	73351366	73351678
RLGy_11411	Ca12	73628084	73628505
RLGy_11411	Ca12	73628671	73628881
RLGy_11411	Ca12	73632304	73632490
RLGy_11411	Ca12	74190267	74191620
RLGy_11411	Ca12	74549971	74550226
RLGy_11411	Ca12	75544196	75545145
RLGy_11411	Ca12	78366498	78366983
RLGy_11411	Ca12	78375501	78375986
RLGy_11411	Ca12	78654012	78654353
RLGy_11411	Ca12	78843251	78843360
RLGy_11411	Ca12	80235600	80236962
RLGy_11411	Ca12	82034026	82034462
RLGy_11411	Ca12	82088350	82089036
RLGy_11411	Ca12	84452280	84452765
RLGy_11411	Ca12	84468452	84468923
RLGy_11411	Ca12	84493286	84493726
RLGy_11411	Ca12	87116119	87116533
RLGy_11411	Ca12	87116534	87116802
RLGy_11411	Ca12	93046888	93047170
RLGy_11411	Ca12	98276426	98276685
RLGy_11411	Ca12	98474790	98475246
RLGy_11411	Ca12	98512968	98513378
RLGy_11411	Ca12	100095961	100096510
RLGy_11411	Ca1	166660	166911
RLGy_11411	Ca1	9000956	9001297
RLGy_11411	Ca1	9915700	9916105
RLGy_11411	Ca1	10611726	10612133
RLGy_11411	Ca1	11235924	11236024
RLGy_11411	Ca1	14912224	14912636
RLGy_11411	Ca1	15582460	15582756
RLGy_11411	Ca1	15583074	15583206
RLGy_11411	Ca1	17275898	17276310
RLGy_11411	Ca1	17724159	17724332
RLGy_11411	Ca1	22959401	22959718
RLGy_11411	Ca1	23326244	23326670
RLGy_11411	Ca1	26444436	26444661
RLGy_11411	Ca1	30146714	30147136
RLGy_11411	Ca1	30995098	30995312
RLGy_11411	Ca1	31484964	31485360
RLGy_11411	Ca1	32274283	32274430
RLGy_11411	Ca1	33991608	33991852
RLGy_11411	Ca1	39875322	39875457
RLGy_11411	Ca1	40151605	40152224
RLGy_11411	Ca1	41317534	41317990
RLGy_11411	Ca1	41362445	41362930
RLGy_11411	Ca1	42882936	42883346
RLGy_11411	Ca1	42969701	42970116
RLGy_11411	Ca1	46361458	46361566
RLGy_11411	Ca1	51043157	51043261
RLGy_11411	Ca1	58106205	58106660
RLGy_11411	Ca1	58303192	58303545
RLGy_11411	Ca1	58368405	58368714
RLGy_11411	Ca1	63580647	63580972
RLGy_11411	Ca1	63631882	63631997
RLGy_11411	Ca1	74533005	74533124
RLGy_11411	Ca1	74533674	74533813
RLGy_11411	Ca1	74548538	74548973
RLGy_11411	Ca1	74551326	74551445
RLGy_11411	Ca1	74552002	74552189
RLGy_11411	Ca1	75819762	75819880
RLGy_11411	Ca1	78467245	78474739
RLGy_11411	Ca1	78496193	78497312
RLGy_11411	Ca1	79384770	79384902
RLGy_11411	Ca1	81060653	81061200
RLGy_11411	Ca1	85254890	85255226
RLGy_11411	Ca1	87716336	87716751
RLGy_11411	Ca1	89172290	89172401
RLGy_11411	Ca1	94176587	94176940
RLGy_11411	Ca1	96058421	96058672
RLGy_11411	Ca1	96398240	96398660
RLGy_11411	Ca1	96710747	96711800
RLGy_11411	Ca1	96956952	96957826
RLGy_11411	Ca1	98201658	98201982
RLGy_11411	Ca1	98233856	98234359
RLGy_11411	Ca1	98347420	98347633
RLGy_11411	Ca1	99620434	99620584
RLGy_11411	Ca1	99620576	99620983
RLGy_11411	Ca1	99645303	99645470
RLGy_11411	Ca1	99645445	99645803
RLGy_11411	Ca1	100671425	100671657
RLGy_11411	Ca1	101524602	101525012
RLGy_11411	Ca1	102334087	102334478
RLGy_11411	Ca1	111516733	111516925
RLGy_11411	Ca1	113576530	113577103
RLGy_11411	Ca1	113766710	113767142
RLGy_11411	Ca1	113861784	113861946
RLGy_11411	Ca1	113986928	113987275
RLGy_11411	Ca1	118119820	118120017
RLGy_11411	Ca1	118127390	118127797
RLGy_11411	Ca1	119903860	119903971
RLGy_11411	Ca1	121124567	121124698
RLGy_11411	Ca1	121342591	121342762
RLGy_11411	Ca1	121924821	121925129
RLGy_11411	Ca1	122080025	122080126
RLGy_11411	Ca1	122689778	122690252
RLGy_11411	Ca1	124496529	124496794
RLGy_11411	Ca1	126217125	126217229
RLGy_11411	Ca1	127597553	127597676
RLGy_11411	Ca1	129722895	129723327
RLGy_11411	Ca1	129940304	129940707
RLGy_11411	Ca1	129941712	129942170
RLGy_11411	Ca1	130274764	130274933
RLGy_11411	Ca1	130494612	130494728
RLGy_11411	Ca1	133459265	133459531
RLGy_11411	Ca1	137125893	137126009
RLGy_11411	Ca1	137216097	137216345
RLGy_11411	Ca1	137346539	137346720
RLGy_11411	Ca1	142774880	142775251
RLGy_11411	Ca1	143576372	143576527
RLGy_11411	Ca1	144592233	144592334
RLGy_11411	Ca1	145976564	145976781
RLGy_11411	Ca8	1633561	1633724
RLGy_11411	Ca8	1634053	1634764
RLGy_11411	Ca8	8008629	8008785
RLGy_11411	Ca8	8038743	8039149
RLGy_11411	Ca8	9182144	9182455
RLGy_11411	Ca8	9444793	9444893
RLGy_11411	Ca8	12374317	12374661
RLGy_11411	Ca8	13381504	13381758
RLGy_11411	Ca8	13459136	13459451
RLGy_11411	Ca8	13503159	13503439
RLGy_11411	Ca8	13514997	13515179
RLGy_11411	Ca8	13515581	13515731
RLGy_11411	Ca8	14131121	14131250
RLGy_11411	Ca8	14131754	14131890
RLGy_11411	Ca8	24329798	24330007
RLGy_11411	Ca8	25526496	25526625
RLGy_11411	Ca8	27443317	27443487
RLGy_11411	Ca8	42055791	42056040
RLGy_11411	Ca8	42287377	42287658
RLGy_11411	Ca8	44036019	44036157
RLGy_11411	Ca8	44053548	44053666
RLGy_11411	Ca8	44487282	44487389
RLGy_11411	Ca8	44552541	44552690
RLGy_11411	Ca8	50842485	50842617
RLGy_11411	Ca8	51011125	51011420
RLGy_11411	Ca8	53949847	53954982
RLGy_11411	Ca8	53956609	53956748
RLGy_11411	Ca8	58904212	58904680
RLGy_11411	Ca8	59076763	59076910
RLGy_11411	Ca8	59086178	59086853
RLGy_11411	Ca8	59087015	59087215
RLGy_11411	Ca8	59092453	59093128
RLGy_11411	Ca8	59093290	59093490
RLGy_11411	Ca8	59155500	59156005
RLGy_11411	Ca8	66539806	66539912
RLGy_11411	Ca8	66545621	66545989
RLGy_11411	Ca8	71847970	71848432
RLGy_11411	Ca8	79429676	79431087
RLGy_11411	Ca8	80970460	80970749
RLGy_11411	Ca8	81397198	81397615
RLGy_11411	Ca8	81508130	81508791
RLGy_11411	Ca8	81637285	81637587
RLGy_11411	Ca8	85013875	85014184
RLGy_11411	Ca8	87203582	87203853
RLGy_11411	Ca8	87203857	87204166
RLGy_11411	Ca8	87206984	87207380
RLGy_11411	Ca8	87609298	87609469
RLGy_11411	Ca8	87718806	87718971
RLGy_11411	Ca8	87718968	87719228
RLGy_11411	Ca8	89085660	89085805
RLGy_11411	Ca8	89088673	89088796
RLGy_11411	Ca8	90783468	90783771
RLGy_11411	Ca6	2801461	2801736
RLGy_11411	Ca6	11191603	11191721
RLGy_11411	Ca6	11588887	11589762
RLGy_11411	Ca6	11674865	11675294
RLGy_11411	Ca6	11684418	11684817
RLGy_11411	Ca6	14616791	14617187
RLGy_11411	Ca6	15858744	15858855
RLGy_11411	Ca6	15858993	15859414
RLGy_11411	Ca6	15859664	15859806
RLGy_11411	Ca6	18588619	18588765
RLGy_11411	Ca6	18589348	18589533
RLGy_11411	Ca6	22980630	22980928
RLGy_11411	Ca6	25615624	25616069
RLGy_11411	Ca6	25809031	25809458
RLGy_11411	Ca6	27362010	27362389
RLGy_11411	Ca6	27853902	27854020
RLGy_11411	Ca6	28156585	28156724
RLGy_11411	Ca6	28932682	28933072
RLGy_11411	Ca6	28941764	28941874
RLGy_11411	Ca6	34053863	34053980
RLGy_11411	Ca6	34826488	34827005
RLGy_11411	Ca6	35889120	35889489
RLGy_11411	Ca6	38890806	38890951
RLGy_11411	Ca6	40065818	40066564
RLGy_11411	Ca6	40068020	40068425
RLGy_11411	Ca6	40095848	40096256
RLGy_11411	Ca6	41232290	41232537
RLGy_11411	Ca6	41274327	41274622
RLGy_11411	Ca6	41411877	41412223
RLGy_11411	Ca6	41613747	41614154
RLGy_11411	Ca6	47811856	47812274
RLGy_11411	Ca6	53239301	53239729
RLGy_11411	Ca6	54273212	54273340
RLGy_11411	Ca6	56610424	56610849
RLGy_11411	Ca6	60034706	60034820
RLGy_11411	Ca6	60156362	60156630
RLGy_11411	Ca6	60324316	60324584
RLGy_11411	Ca6	61192667	61192989
RLGy_11411	Ca6	65726157	65726593
RLGy_11411	Ca6	67254626	67254903
RLGy_11411	Ca6	67255585	67256228
RLGy_11411	Ca6	68401743	68402034
RLGy_11411	Ca6	69897410	69897763
RLGy_11411	Ca6	72658172	72658978
RLGy_11411	Ca6	72928439	72936125
RLGy_11411	Ca6	83759950	83761941
RLGy_11411	Ca6	83834655	83834755
RLGy_11411	Ca6	85999399	85999676
RLGy_11411	Ca6	87241085	87241304
RLGy_11411	Ca6	91254901	91255051
RLGy_11411	Ca6	93558729	93559589
RLGy_11411	Ca6	94088496	94088797
RLGy_11411	Ca6	96140271	96140562
RLGy_11411	Ca6	99258018	99258157
RLGy_11411	Ca6	104220507	104220927
RLGy_11411	Ca6	104418031	104418339
RLGy_11411	Ca6	104568655	104568909
RLGy_11411	Ca6	105027773	105027877
RLGy_11411	Ca6	105032173	105032284
RLGy_11411	Ca6	105797864	105798213
RLGy_11411	Ca6	106450735	106450985
RLGy_11411	Ca6	106839661	106839778
RLGy_11411	Ca6	107470362	107470525
RLGy_11411	Ca6	107470588	107470719
RLGy_11411	Ca6	109790170	109790469
RLGy_11411	Ca6	113344241	113344634
RLGy_11411	Ca6	114408304	114408411
RLGy_11411	Ca9	2034421	2034538
RLGy_11411	Ca9	3109982	3110395
RLGy_11411	Ca9	5467339	5467461
RLGy_11411	Ca9	5888899	5889032
RLGy_11411	Ca9	5982244	5982628
RLGy_11411	Ca9	6395435	6395594
RLGy_11411	Ca9	6659712	6659812
RLGy_11411	Ca9	12236351	12236599
RLGy_11411	Ca9	13054344	13054489
RLGy_11411	Ca9	14321988	14322356
RLGy_11411	Ca9	15058348	15058704
RLGy_11411	Ca9	25686264	25686684
RLGy_11411	Ca9	26274214	26274628
RLGy_11411	Ca9	32559285	32559726
RLGy_11411	Ca9	37493557	37494065
RLGy_11411	Ca9	39601923	39602029
RLGy_11411	Ca9	40502904	40503027
RLGy_11411	Ca9	41150110	41150221
RLGy_11411	Ca9	43215462	43216464
RLGy_11411	Ca9	44229365	44229617
RLGy_11411	Ca9	46297164	46297271
RLGy_11411	Ca9	54807603	54808298
RLGy_11411	Ca9	56067819	56067939
RLGy_11411	Ca9	56074281	56074381
RLGy_11411	Ca9	56088899	56089060
RLGy_11411	Ca9	63214706	63215000
RLGy_11411	Ca9	66932111	66932430
RLGy_11411	Ca9	67130596	67130999
RLGy_11411	Ca9	71338633	71339132
RLGy_11411	Ca9	71516859	71517085
RLGy_11411	Ca9	71701279	71701440
RLGy_11411	Ca9	73218888	73219239
RLGy_11411	Ca9	75148191	75148572
RLGy_11411	Ca9	79779174	79779468
RLGy_11411	Ca9	80173212	80173334
RLGy_11411	Ca9	82401180	82401469
RLGy_11411	Ca9	82601955	82602264
RLGy_11411	Ca9	84580019	84580245
RLGy_11411	Ca9	85302607	85303067
RLGy_11411	Ca9	85303942	85304236
RLGy_11411	Ca9	85463225	85463390
RLGy_11411	Ca9	86518009	86518357
RLGy_11411	Ca9	86587477	86587840
RLGy_11411	Ca9	91047851	91048264
RLGy_11411	Ca9	95751152	95751329
RLGy_11411	Ca9	96608634	96609015
RLGy_11411	Ca9	101602722	101602975
RLGy_11411	Ca9	101689146	101689534
RLGy_11411	Ca9	101723962	101724231
RLGy_11411	Ca9	101841615	101841861
RLGy_11411	Ca9	102628998	102629105
RLGy_11411	Ca9	102629317	102629683
RLGy_11411	Ca9	102648376	102648892
RLGy_11411	Ca9	104073428	104073760
RLGy_11411	Ca9	104132830	104132985
RLGy_11411	Ca9	113093179	113093301
RLGy_11411	Ca9	113162336	113162698
RLGy_11411	Ca9	114286960	114287210
RLGy_11411	Ca9	117121062	117121183
RLGy_11411	Ca9	119350442	119350806
RLGy_11411	Ca9	119362428	119362823
RLGy_11411	Ca2	6643136	6643279
RLGy_11411	Ca2	6643592	6643810
RLGy_11411	Ca2	6656862	6657345
RLGy_11411	Ca2	6684358	6684635
RLGy_11411	Ca2	6692132	6692467
RLGy_11411	Ca2	6747518	6747618
RLGy_11411	Ca2	8625440	8625860
RLGy_11411	Ca2	10205186	10205480
RLGy_11411	Ca2	11135157	11135405
RLGy_11411	Ca2	12816699	12816818
RLGy_11411	Ca2	13195909	13196363
RLGy_11411	Ca2	16386226	16386378
RLGy_11411	Ca2	17977862	17977976
RLGy_11411	Ca2	21719146	21719249
RLGy_11411	Ca2	23420602	23421219
RLGy_11411	Ca2	29588612	29589032
RLGy_11411	Ca2	31777381	31777868
RLGy_11411	Ca2	31943779	31944012
RLGy_11411	Ca2	37882213	37882323
RLGy_11411	Ca2	41337779	41337897
RLGy_11411	Ca2	41338035	41338464
RLGy_11411	Ca2	41338708	41338850
RLGy_11411	Ca2	42418438	42418557
RLGy_11411	Ca2	42951761	42952038
RLGy_11411	Ca2	43046534	43046667
RLGy_11411	Ca2	43230133	43230558
RLGy_11411	Ca2	49045878	49046218
RLGy_11411	Ca2	50160529	50160925
RLGy_11411	Ca2	50412564	50412693
RLGy_11411	Ca2	51057511	51058022
RLGy_11411	Ca2	51058425	51058562
RLGy_11411	Ca2	54739062	54739385
RLGy_11411	Ca2	54775468	54776281
RLGy_11411	Ca2	55165474	55165617
RLGy_11411	Ca2	55241348	55241451
RLGy_11411	Ca2	55988391	55988797
RLGy_11411	Ca2	57264699	57264809
RLGy_11411	Ca2	57301597	57302006
RLGy_11411	Ca2	57304245	57304648
RLGy_11411	Ca2	58238287	58238763
RLGy_11411	Ca2	61817348	61817589
RLGy_11411	Ca2	64149261	64149675
RLGy_11411	Ca2	64157172	64157455
RLGy_11411	Ca2	64194712	64195000
RLGy_11411	Ca2	64194972	64195865
RLGy_11411	Ca2	64204032	64204148
RLGy_11411	Ca2	64218026	64218207
RLGy_11411	Ca2	65125593	65125716
RLGy_11411	Ca2	66017678	66017891
RLGy_11411	Ca2	67787223	67787513
RLGy_11411	Ca2	67842403	67842619
RLGy_11411	Ca2	67904150	67904585
RLGy_11411	Ca2	68715855	68716032
RLGy_11411	Ca2	70254485	70254891
RLGy_11411	Ca2	70411927	70412784
RLGy_11411	Ca2	70461049	70461332
RLGy_11411	Ca2	70774257	70774565
RLGy_11411	Ca2	70812669	70812917
RLGy_11411	Ca2	70822991	70823318
RLGy_11411	Ca2	73435683	73436033
RLGy_11411	Ca2	73591546	73593962
RLGy_11411	Ca2	75948376	75948784
RLGy_11411	Ca2	75982564	75982974
RLGy_11411	Ca2	78452883	78453010
RLGy_11411	Ca2	78786539	78786659
RLGy_11411	Ca2	79301433	79301653
RLGy_11411	Ca2	79685766	79685933
RLGy_11411	Ca2	79706187	79706354
RLGy_11411	Ca2	81506793	81507219
RLGy_11411	Ca2	81516407	81516958
RLGy_11411	Ca2	81523715	81524108
RLGy_11411	Ca2	82861630	82861909
RLGy_11411	Ca2	83476107	83476549
RLGy_11411	Ca2	85211715	85211839
RLGy_11411	Ca2	85627134	85627402
RLGy_11411	Ca2	85627379	85627845
RLGy_11411	Ca2	88473724	88473957
RLGy_11411	Ca2	88956654	88957035
RLGy_11411	Ca2	92016824	92017234
RLGy_11411	Ca2	97252626	97252902
RLGy_11411	Ca2	98825231	98825552
RLGy_11411	Ca2	101323110	101324286
RLGy_11411	Ca2	101447955	101448415
RLGy_11411	Ca2	102466741	102466911
RLGy_11411	Ca2	104060722	104061104
RLGy_11411	Ca2	104078900	104079294
RLGy_11411	Ca2	104402382	104403259
RLGy_11411	Ca2	105330376	105330833
RLGy_11411	Ca2	109865777	109865896
RLGy_11411	Ca2	110700553	110700966
RLGy_11411	Ca2	111986109	111986310
RLGy_11411	Ca2	111987075	111987469
RLGy_11411	Ca2	111992208	111992602
RLGy_11411	Ca2	112541057	112541164
RLGy_11411	Ca2	112546774	112546937
RLGy_11411	Ca2	113300958	113301218
RLGy_11411	Ca2	113398040	113398313
RLGy_11411	Ca2	113398365	113398477
RLGy_11411	Ca2	113952356	113952725
RLGy_11411	Ca2	116657479	116657584
RLGy_11411	Ca2	120783346	120783911
RLGy_11411	Ca2	120794334	120794768
RLGy_11411	Ca2	124275154	124275568
RLGy_11411	Ca2	126318806	126318924
RLGy_11411	Ca2	126392003	126392321
RLGy_11411	Ca2	128052856	128053191
RLGy_11411	Ca2	128278998	128279397
RLGy_11411	Ca2	128310404	128311506
RLGy_11411	Ca2	128311045	128311844
RLGy_11411	Ca2	128591441	128591720
RLGy_11411	Ca2	130438730	130439631
RLGy_11411	Ca2	132092047	132092442
RLGy_11411	Ca2	135525418	135525547
RLGy_11411	Ca2	136069549	136069804
RLGy_11411	Ca2	137790876	137791389
RLGy_11411	Ca2	137792027	137792207
RLGy_11411	Ca2	141139366	141139488
RLGy_11411	Ca7	12143099	12143998
RLGy_11411	Ca7	16882441	16882728
RLGy_11411	Ca7	17086697	17087118
RLGy_11411	Ca7	17093452	17093712
RLGy_11411	Ca7	18383492	18383711
RLGy_11411	Ca7	25225118	25225546
RLGy_11411	Ca7	25253692	25253828
RLGy_11411	Ca7	33663605	33666909
RLGy_11411	Ca7	39130183	39130364
RLGy_11411	Ca7	45855385	45855567
RLGy_11411	Ca7	45855549	45855839
RLGy_11411	Ca7	45859488	45859744
RLGy_11411	Ca7	46238225	46238576
RLGy_11411	Ca7	47537861	47537971
RLGy_11411	Ca7	56020498	56020941
RLGy_11411	Ca7	57157191	57157448
RLGy_11411	Ca7	58331015	58331139
RLGy_11411	Ca7	58840150	58840498
RLGy_11411	Ca7	60887669	60887777
RLGy_11411	Ca7	65616768	65617658
RLGy_11411	Ca7	65622669	65622772
RLGy_11411	Ca7	72087841	72087998
RLGy_11411	Ca7	73135514	73135921
RLGy_11411	Ca7	77434333	77434472
RLGy_11411	Ca7	77516984	77517811
RLGy_11411	Ca7	78036846	78036963
RLGy_11411	Ca7	79589394	79589557
RLGy_11411	Ca7	82955087	82955523
RLGy_11411	Ca7	86904268	86904371
RLGy_11411	Ca7	91956148	91956573
RLGy_11411	Ca7	94330311	94330765
RLGy_11411	Ca7	96731032	96731137
RLGy_11411	Ca7	97168444	97168600
RLGy_11411	Ca7	98850522	98850635
RLGy_11411	Ca7	98931151	98931710
RLGy_11411	Ca7	99700491	99700896
RLGy_11411	Ca7	100998149	101001414
RLGy_11411	Ca7	101101804	101102144
RLGy_11411	Ca7	101708382	101716384
RLGy_11411	Ca7	102129784	102130249
RLGy_11411	Ca7	102166421	102166839
RLGy_11411	Ca7	102244092	102244292
RLGy_11411	Ca7	102342361	102342748
RLGy_11411	Ca4	3292620	3292886
RLGy_11411	Ca4	4926157	4926542
RLGy_11411	Ca4	5886025	5886278
RLGy_11411	Ca4	8144691	8145011
RLGy_11411	Ca4	8150227	8150671
RLGy_11411	Ca4	8846022	8846459
RLGy_11411	Ca4	9999527	9999851
RLGy_11411	Ca4	12748235	12748512
RLGy_11411	Ca4	13330402	13331279
RLGy_11411	Ca4	13539272	13539723
RLGy_11411	Ca4	16283774	16284211
RLGy_11411	Ca4	20115261	20115609
RLGy_11411	Ca4	21065331	21065654
RLGy_11411	Ca4	22408211	22408462
RLGy_11411	Ca4	26702161	26702570
RLGy_11411	Ca4	27000202	27000365
RLGy_11411	Ca4	27000362	27001237
RLGy_11411	Ca4	31486424	31486564
RLGy_11411	Ca4	31598815	31599302
RLGy_11411	Ca4	33308036	33308138
RLGy_11411	Ca4	35048429	35048697
RLGy_11411	Ca4	35742109	35742433
RLGy_11411	Ca4	39619367	39619472
RLGy_11411	Ca4	39620028	39620133
RLGy_11411	Ca4	41956906	41957197
RLGy_11411	Ca4	41966689	41967001
RLGy_11411	Ca4	45593123	45593536
RLGy_11411	Ca4	45626823	45627252
RLGy_11411	Ca4	47110807	47111282
RLGy_11411	Ca4	49142999	49143120
RLGy_11411	Ca4	50972340	50972766
RLGy_11411	Ca4	51144345	51144754
RLGy_11411	Ca4	71776594	71776999
RLGy_11411	Ca4	71832406	71832894
RLGy_11411	Ca4	71855112	71855811
RLGy_11411	Ca4	74817413	74818213
RLGy_11411	Ca4	75764282	75764402
RLGy_11411	Ca4	80158366	80158650
RLGy_11411	Ca4	81270891	81271166
RLGy_11411	Ca4	81273488	81273616
RLGy_11411	Ca4	82146599	82146732
RLGy_11411	Ca4	82425049	82425258
RLGy_11411	Ca4	82972051	82972292
RLGy_11411	Ca4	85525608	85525778
RLGy_11411	Ca4	94576305	94576426
RLGy_11411	Ca4	101103687	101103815
RLGy_11411	Ca4	103256661	103257020
RLGy_11411	Ca4	103258616	103258886
RLGy_11411	Ca4	103555615	103556005
RLGy_11411	Ca4	104997285	104997658
RLGy_11411	Ca4	107000990	107001362
RLGy_11411	Ca4	107427122	107427456
RLGy_11411	Ca4	108957451	108957917
RLGy_11411	Ca4	109237209	109237487
RLGy_11411	Ca4	109245246	109245366
RLGy_11411	Ca4	110084936	110085044
RLGy_11411	Ca4	111653441	111653545
RLGy_11411	Ca4	113295996	113296285
RLGy_11411	Ca4	119440282	119443122
RLGy_11411	Ca4	125225444	125225976
RLGy_11411	Ca4	125244232	125244535
RLGy_11411	Ca4	125278883	125279102
RLGy_11411	Ca13	677158	677379
RLGy_11411	Ca13	760111	761110
RLGy_11411	Ca13	761367	761467
RLGy_11411	Ca13	3587831	3588084
RLGy_11411	Ca13	13301775	13302012
RLGy_11411	Ca13	16858248	16858383
RLGy_11411	Ca13	22928115	22928551
RLGy_11411	Ca13	27428797	27428944
RLGy_11411	Ca13	27693657	27693904
RLGy_11411	Ca13	35803734	35804002
RLGy_11411	Ca13	35809568	35809785
RLGy_11411	Ca13	37989579	37990413
RLGy_11411	Ca13	39104905	39105250
RLGy_11411	Ca13	40390156	40398607
RLGy_11411	Ca13	53596959	53597101
RLGy_11411	Ca13	55612140	55612444
RLGy_11411	Ca13	55969810	55969921
RLGy_11411	Ca5	934606	934714
RLGy_11411	Ca5	1033916	1034344
RLGy_11411	Ca5	2917182	2917440
RLGy_11411	Ca5	2933505	2933706
RLGy_11411	Ca5	5015659	5015977
RLGy_11411	Ca5	5017043	5017714
RLGy_11411	Ca5	9288521	9288997
RLGy_11411	Ca5	9410430	9410839
RLGy_11411	Ca5	9481874	9482265
RLGy_11411	Ca5	10097309	10097443
RLGy_11411	Ca5	10523490	10527044
RLGy_11411	Ca5	11199535	11199863
RLGy_11411	Ca5	11598802	11599279
RLGy_11411	Ca5	13423920	13424314
RLGy_11411	Ca5	14740880	14741009
RLGy_11411	Ca5	17996629	17996876
RLGy_11411	Ca5	18003871	18004125
RLGy_11411	Ca5	19257754	19257967
RLGy_11411	Ca5	20927084	20927522
RLGy_11411	Ca5	21340801	21340942
RLGy_11411	Ca5	21381583	21381874
RLGy_11411	Ca5	26347290	26347882
RLGy_11411	Ca5	26426854	26427317
RLGy_11411	Ca5	28246334	28247142
RLGy_11411	Ca5	29059459	29059753
RLGy_11411	Ca5	29089586	29089745
RLGy_11411	Ca5	35910901	35911014
RLGy_11411	Ca5	37183172	37183350
RLGy_11411	Ca5	38826530	38826648
RLGy_11411	Ca5	41235269	41235730
RLGy_11411	Ca5	43682501	43683023
RLGy_11411	Ca5	45692035	45692437
RLGy_11411	Ca5	50017208	50017477
RLGy_11411	Ca5	55755604	55756017
RLGy_11411	Ca5	57877076	57877455
RLGy_11411	Ca5	58305290	58305402
RLGy_11411	Ca5	63839410	63839798
RLGy_11411	Ca5	65475467	65475909
RLGy_11411	Ca5	65536537	65536744
RLGy_11411	Ca5	65798496	65798598
RLGy_11411	Ca5	75352748	75353397
RLGy_11411	Ca5	75958560	75958875
RLGy_11411	Ca5	79449421	79449531
RLGy_11411	Ca5	84099792	84100116
RLGy_11411	Ca5	87956804	87957028
RLGy_11411	Ca5	91555158	91555552
RLGy_11411	Ca5	91573539	91573693
RLGy_11411	Ca5	91913045	91913439
RLGy_11411	Ca5	91961597	91962007
RLGy_11411	Ca5	98837466	98837659
RLGy_11411	Ca5	99660622	99660727
RLGy_11411	Ca5	100649475	100649659
RLGy_11411	Ca5	100650595	100650724
RLGy_11411	Ca5	103280347	103280750
RLGy_11411	Ca5	103716066	103716757
RLGy_11411	Ca5	103717426	103717569
RLGy_11411	Ca5	104028997	104029242
RLGy_11411	Ca5	104148655	104148842
RLGy_11411	Ca5	106859737	106860120
RLGy_11411	Ca5	109777261	109777673
RLGy_11411	Ca5	114136868	114137046
RLGy_11411	Ca5	114428847	114429177
RLGy_11411	Ca5	119579615	119579758
RLGy_11411	Ca5	121568778	121569192
RLGy_11411	Ca5	122686400	122686790
RLGy_11411	Ca5	132709183	132709621
RLGy_11411	Ca5	132939588	132939835
RLGy_11411	Ca5	133440084	133440292
RLGy_11411	Ca5	134097570	134097980
RLGy_11411	Ca5	135382567	135382972
RLGy_11411	Ca5	140024304	140024457
RLGy_11411	Ca5	140026027	140026347
RLGy_11411	Ca11	1183474	1183934
RLGy_11411	Ca11	1184072	1184409
RLGy_11411	Ca11	1200197	1200545
RLGy_11411	Ca11	1203150	1203397
RLGy_11411	Ca11	10070312	10070737
RLGy_11411	Ca11	11815155	11815587
RLGy_11411	Ca11	11817058	11818999
RLGy_11411	Ca11	12576068	12576235
RLGy_11411	Ca11	13242441	13242675
RLGy_11411	Ca11	19398536	19398678
RLGy_11411	Ca11	19837559	19837821
RLGy_11411	Ca11	25127386	25127487
RLGy_11411	Ca11	25934416	25934604
RLGy_11411	Ca11	29723188	29724061
RLGy_11411	Ca11	31582576	31582689
RLGy_11411	Ca11	35989152	35989479
RLGy_11411	Ca11	37714677	37714913
RLGy_11411	Ca11	49267230	49267535
RLGy_11411	Ca11	52630498	52630703
RLGy_11411	Ca11	52630773	52630985
RLGy_11411	Ca11	56430318	56430771
RLGy_11411	Ca11	56471160	56471280
RLGy_11411	Ca11	56474946	56475241
RLGy_11411	Ca11	56572083	56572196
RLGy_11411	Ca11	57347970	57348405
RLGy_11411	Ca11	57657380	57657786
RLGy_11411	Ca11	61521150	61521673
RLGy_11411	Ca11	61521653	61522272
RLGy_11411	Ca11	61659342	61664913
RLGy_11411	Ca11	63278418	63278776
RLGy_11411	Ca11	63280728	63282130
RLGy_11411	Ca11	64357759	64357910
RLGy_11411	Ca11	65627897	65628926
RLGy_11411	Ca11	67306521	67306914
RLGy_11411	Ca11	72784456	72784891
RLGy_11411	Ca11	76946546	76946670
RLGy_11411	Ca11	76974519	76974858
RLGy_11411	Ca11	77301662	77301918
RLGy_11411	Ca11	80512645	80512895
RLGy_11411	Ca11	83738038	83738288
RLGy_11411	Ca11	85282234	85282673
RLGy_11411	Ca11	85592145	85592555
RLGy_11411	Ca11	86063600	86063980
RLGy_11411	Ca11	90288189	90288604
RLGy_11411	Ca11	90985206	90985457
RLGy_11411	Ca11	91210454	91210833
RLGy_11411	Ca11	91747656	91750658
RLGy_11411	Ca11	93244716	93244816
RLGy_11411	Ca11	93245319	93245924
RLGy_11411	Ca11	93263504	93263995
RLGy_11411	Ca11	93319247	93319551
RLGy_11411	Ca11	93584562	93586176
RLGy_11411	Ca11	93615179	93615593
RLGy_11411	Ca11	93723391	93723617
RLGy_11411	Ca11	94609551	94609697
RLGy_11411	Ca11	96410964	96411826
RLGy_11411	Ca11	100247920	100248021
RLGy_11411	Ca11	101880076	101880268
RLGy_11411	Ca11	101881905	101882097
RLGy_11411	Ca11	104574515	104574953
RLGy_11411	Ca11	106658972	106659158
RLGy_11411	Ca11	106762689	106762812
RLGy_11411	Ca11	110157109	110157216
RLGy_11411	Ca11	120318862	120319238
RLGy_11411	Ca11	120452596	120453108
RLGy_11411	Ca11	120520123	120520412
RLGy_11411	Ca11	121764174	121764414
RLGy_11411	Ca11	122390460	122390844
RLGy_11411	Ca10	2768667	2768776
RLGy_11411	Ca10	3997119	3997444
RLGy_11411	Ca10	11013414	11013717
RLGy_11411	Ca10	12543501	12543879
RLGy_11411	Ca10	13985513	13985631
RLGy_11411	Ca10	13986485	13986603
RLGy_11411	Ca10	14189187	14189719
RLGy_11411	Ca10	19159272	19159414
RLGy_11411	Ca10	24798303	24798729
RLGy_11411	Ca10	24804578	24804993
RLGy_11411	Ca10	28386737	28386855
RLGy_11411	Ca10	28873186	28873477
RLGy_11411	Ca10	28892354	28892802
RLGy_11411	Ca10	28932349	28932460
RLGy_11411	Ca10	29055189	29055301
RLGy_11411	Ca10	29055442	29055608
RLGy_11411	Ca10	29055764	29055889
RLGy_11411	Ca10	30104000	30104238
RLGy_11411	Ca10	32126534	32126943
RLGy_11411	Ca10	39478192	39478319
RLGy_11411	Ca10	39906312	39906535
RLGy_11411	Ca10	39914810	39916727
RLGy_11411	Ca10	41826031	41826738
RLGy_11411	Ca10	43098335	43098704
RLGy_11411	Ca10	43117501	43117665
RLGy_11411	Ca10	43117764	43118147
RLGy_11411	Ca10	43118425	43118537
RLGy_11411	Ca10	43122682	43122786
RLGy_11411	Ca10	43475808	43475912
RLGy_11411	Ca10	43491395	43491819
RLGy_11411	Ca10	43507071	43507489
RLGy_11411	Ca10	43512442	43512870
RLGy_11411	Ca10	43530296	43530411
RLGy_11411	Ca10	43857788	43858384
RLGy_11411	Ca10	43858389	43858979
RLGy_11411	Ca10	43859335	43860637
RLGy_11411	Ca10	44344555	44344769
RLGy_11411	Ca10	45039950	45040106
RLGy_11411	Ca10	46063728	46063847
RLGy_11411	Ca10	46076564	46076692
RLGy_11411	Ca10	48555882	48556208
RLGy_11411	Ca10	48746293	48746741
RLGy_11411	Ca10	48751286	48751450
RLGy_11411	Ca10	50126703	50127061
RLGy_11411	Ca10	52870882	52871292
RLGy_11411	Ca10	57239642	57239982
RLGy_11411	Ca10	57890338	57890461
RLGy_11411	Ca10	60434770	60435159
RLGy_11411	Ca10	67201785	67202098
RLGy_11411	Ca10	67682287	67682733
RLGy_11411	Ca10	69222692	69223166
RLGy_11411	Ca10	86482634	86483047
RLGy_11411	Ca10	86486401	86486814
RLGy_11411	Ca10	87057764	87057922
RLGy_11411	Ca10	88174666	88175072
RLGy_11411	Ca10	89075975	89076272
RLGy_11411	Ca10	89503893	89504253
RLGy_11411	Ca10	91155228	91155371
RLGy_11411	Ca10	91155983	91156113
RLGy_11411	Ca10	95310475	95311454
RLGy_11411	Ca10	96517383	96517483
RLGy_11411	Ca10	98007498	98007618
RLGy_11411	Ca10	100040124	100040502
RLGy_11411	Ca10	103528060	103528273
RLGy_11411	Ca10	105200160	105200280
RLGy_10922	Ca3	4192859	4200081
RLGy_10922	Ca3	10435963	10436501
RLGy_10922	Ca3	11080789	11080904
RLGy_10922	Ca3	11107458	11114679
RLGy_10922	Ca3	11122496	11123295
RLGy_10922	Ca3	11123305	11123505
RLGy_10922	Ca3	15944595	15945230
RLGy_10922	Ca3	16095005	16095652
RLGy_10922	Ca3	24228063	24229514
RLGy_10922	Ca3	29613055	29613190
RLGy_10922	Ca3	29616036	29616177
RLGy_10922	Ca3	29617075	29617342
RLGy_10922	Ca3	33988907	33989276
RLGy_10922	Ca3	34284804	34292025
RLGy_10922	Ca3	34721288	34721494
RLGy_10922	Ca3	34999129	35012951
RLGy_10922	Ca3	35013085	35013211
RLGy_10922	Ca3	37735453	37735902
RLGy_10922	Ca3	48833199	48834832
RLGy_10922	Ca3	48845639	48845986
RLGy_10922	Ca3	48875305	48875455
RLGy_10922	Ca3	50607594	50608887
RLGy_10922	Ca3	50891224	50891634
RLGy_10922	Ca3	50892913	50893263
RLGy_10922	Ca3	50894514	50895186
RLGy_10922	Ca3	50901605	50902599
RLGy_10922	Ca3	57301543	57303204
RLGy_10922	Ca3	60717567	60718236
RLGy_10922	Ca3	89800101	89800201
RLGy_10922	Ca3	94860466	94860742
RLGy_10922	Ca3	97204830	97206690
RLGy_10922	Ca3	104253984	104255516
RLGy_10922	Ca3	106647227	106647464
RLGy_10922	Ca3	108628886	108629023
RLGy_10922	Ca3	111644750	111645102
RLGy_10922	Ca3	111647946	111648390
RLGy_10922	Ca3	115261414	115268644
RLGy_10922	Ca3	122946038	122946347
RLGy_10922	Ca3	122946347	122947373
RLGy_10922	Ca3	122979120	122986341
RLGy_10922	Ca3	124497050	124497427
RLGy_10922	Ca3	128601291	128601429
RLGy_10922	Ca3	130084754	130088370
RLGy_10922	Ca3	137563165	137564809
RLGy_10922	Ca3	137590464	137590624
RLGy_10922	Ca12	1256428	1257411
RLGy_10922	Ca12	1342395	1342891
RLGy_10922	Ca12	5191375	5198595
RLGy_10922	Ca12	10879840	10879976
RLGy_10922	Ca12	10879975	10880156
RLGy_10922	Ca12	10880504	10881181
RLGy_10922	Ca12	14060051	14060208
RLGy_10922	Ca12	23722280	23722931
RLGy_10922	Ca12	30935519	30935675
RLGy_10922	Ca12	31903531	31903695
RLGy_10922	Ca12	31903767	31904095
RLGy_10922	Ca12	35388775	35389013
RLGy_10922	Ca12	41531252	41531414
RLGy_10922	Ca12	54508014	54508332
RLGy_10922	Ca12	77283584	77284559
RLGy_10922	Ca12	77287477	77288309
RLGy_10922	Ca12	77290667	77290945
RLGy_10922	Ca12	77657473	77657603
RLGy_10922	Ca12	77657913	77658245
RLGy_10922	Ca12	79379887	79381793
RLGy_10922	Ca12	86415978	86423199
RLGy_10922	Ca1	4352078	4359298
RLGy_10922	Ca1	5460688	5460835
RLGy_10922	Ca1	6255219	6255356
RLGy_10922	Ca1	16976051	16976180
RLGy_10922	Ca1	21141359	21141657
RLGy_10922	Ca1	21141659	21142496
RLGy_10922	Ca1	23232702	23232839
RLGy_10922	Ca1	26886339	26886627
RLGy_10922	Ca1	30834220	30834777
RLGy_10922	Ca1	31057494	31057893
RLGy_10922	Ca1	35062764	35062873
RLGy_10922	Ca1	35512894	35513145
RLGy_10922	Ca1	62899608	62900473
RLGy_10922	Ca1	62901492	62901962
RLGy_10922	Ca1	62902035	62902202
RLGy_10922	Ca1	62907733	62907989
RLGy_10922	Ca1	63155016	63155657
RLGy_10922	Ca1	63556288	63556565
RLGy_10922	Ca1	67223654	67224256
RLGy_10922	Ca1	85180871	85187765
RLGy_10922	Ca1	88252284	88252465
RLGy_10922	Ca1	88252725	88253033
RLGy_10922	Ca1	90733723	90733833
RLGy_10922	Ca1	90744731	90745363
RLGy_10922	Ca1	93021190	93025858
RLGy_10922	Ca1	93231131	93231274
RLGy_10922	Ca1	94586381	94586547
RLGy_10922	Ca1	94586619	94586898
RLGy_10922	Ca1	100755184	100755433
RLGy_10922	Ca1	100756173	100756299
RLGy_10922	Ca1	100756829	100757281
RLGy_10922	Ca1	100778848	100779140
RLGy_10922	Ca1	104180062	104186956
RLGy_10922	Ca1	105436159	105436333
RLGy_10922	Ca1	105438420	105438555
RLGy_10922	Ca1	106681058	106681225
RLGy_10922	Ca1	110431071	110438292
RLGy_10922	Ca1	115052557	115053708
RLGy_10922	Ca1	127224604	127225058
RLGy_10922	Ca1	127225121	127225269
RLGy_10922	Ca1	138031400	138038621
RLGy_10922	Ca8	673713	675573
RLGy_10922	Ca8	3033141	3034128
RLGy_10922	Ca8	10597519	10597844
RLGy_10922	Ca8	16366528	16367712
RLGy_10922	Ca8	16367773	16368244
RLGy_10922	Ca8	26540827	26540974
RLGy_10922	Ca8	27366442	27366640
RLGy_10922	Ca8	27843630	27843925
RLGy_10922	Ca8	31959150	31959297
RLGy_10922	Ca8	36172895	36173440
RLGy_10922	Ca8	42849863	42850218
RLGy_10922	Ca8	53435116	53435471
RLGy_10922	Ca8	53440993	53441173
RLGy_10922	Ca8	55382080	55389283
RLGy_10922	Ca8	58933445	58933938
RLGy_10922	Ca8	58934065	58934658
RLGy_10922	Ca8	58934785	58937062
RLGy_10922	Ca8	82502180	82509074
RLGy_10922	Ca8	89173610	89173764
RLGy_10922	Ca8	96467786	96468769
RLGy_10922	Ca6	4928352	4929119
RLGy_10922	Ca6	7438387	7438504
RLGy_10922	Ca6	7438888	7439134
RLGy_10922	Ca6	12356633	12358298
RLGy_10922	Ca6	12362589	12362956
RLGy_10922	Ca6	12369285	12370921
RLGy_10922	Ca6	15043168	15048057
RLGy_10922	Ca6	31676498	31676708
RLGy_10922	Ca6	31677332	31678586
RLGy_10922	Ca6	40861591	40861986
RLGy_10922	Ca6	52185477	52185733
RLGy_10922	Ca6	52921241	52921469
RLGy_10922	Ca6	56135432	56136402
RLGy_10922	Ca6	59759769	59759926
RLGy_10922	Ca6	60061274	60061915
RLGy_10922	Ca6	68106425	68106918
RLGy_10922	Ca6	72858597	72864274
RLGy_10922	Ca6	72870382	72870528
RLGy_10922	Ca6	72870606	72871001
RLGy_10922	Ca6	75639760	75641480
RLGy_10922	Ca6	77291913	77292199
RLGy_10922	Ca6	77293600	77295083
RLGy_10922	Ca6	108811640	108811804
RLGy_10922	Ca9	1289152	1290723
RLGy_10922	Ca9	1296141	1297135
RLGy_10922	Ca9	3323555	3323720
RLGy_10922	Ca9	3325169	3325323
RLGy_10922	Ca9	12199973	12200133
RLGy_10922	Ca9	12215050	12215480
RLGy_10922	Ca9	12314289	12314770
RLGy_10922	Ca9	13254728	13254891
RLGy_10922	Ca9	13761711	13761830
RLGy_10922	Ca9	22405708	22407552
RLGy_10922	Ca9	23680540	23682143
RLGy_10922	Ca9	26619397	26619739
RLGy_10922	Ca9	28720662	28722963
RLGy_10922	Ca9	38214633	38214881
RLGy_10922	Ca9	41219603	41219717
RLGy_10922	Ca9	43333843	43334442
RLGy_10922	Ca9	43337222	43337326
RLGy_10922	Ca9	50986550	50988414
RLGy_10922	Ca9	54396566	54397107
RLGy_10922	Ca9	54417144	54418523
RLGy_10922	Ca9	58164594	58166734
RLGy_10922	Ca9	60421537	60423113
RLGy_10922	Ca9	62092361	62092516
RLGy_10922	Ca9	62575895	62576002
RLGy_10922	Ca9	64487976	64495195
RLGy_10922	Ca9	64506286	64506463
RLGy_10922	Ca9	65115762	65115941
RLGy_10922	Ca9	65125702	65132923
RLGy_10922	Ca9	73165404	73165778
RLGy_10922	Ca9	73181851	73182399
RLGy_10922	Ca9	75968257	75975473
RLGy_10922	Ca9	91205512	91206660
RLGy_10922	Ca9	91210453	91210874
RLGy_10922	Ca9	114592059	114593016
RLGy_10922	Ca2	546794	548520
RLGy_10922	Ca2	8408276	8408387
RLGy_10922	Ca2	9952113	9954536
RLGy_10922	Ca2	9965337	9972558
RLGy_10922	Ca2	13110827	13111421
RLGy_10922	Ca2	31409589	31410045
RLGy_10922	Ca2	31410085	31410283
RLGy_10922	Ca2	32930216	32930379
RLGy_10922	Ca2	35793315	35793502
RLGy_10922	Ca2	36008475	36010040
RLGy_10922	Ca2	49980964	49981518
RLGy_10922	Ca2	51149388	51151050
RLGy_10922	Ca2	61514087	61514222
RLGy_10922	Ca2	72752000	72752119
RLGy_10922	Ca2	77173760	77174012
RLGy_10922	Ca2	85115266	85115369
RLGy_10922	Ca2	85863733	85864126
RLGy_10922	Ca2	89184401	89184574
RLGy_10922	Ca2	89211595	89218815
RLGy_10922	Ca2	89233220	89233421
RLGy_10922	Ca2	93962191	93969412
RLGy_10922	Ca2	93973656	93974821
RLGy_10922	Ca2	95166409	95167226
RLGy_10922	Ca2	99663568	99663889
RLGy_10922	Ca2	100264356	100271217
RLGy_10922	Ca2	103339433	103339720
RLGy_10922	Ca2	107681597	107681951
RLGy_10922	Ca2	115259858	115260185
RLGy_10922	Ca2	115262191	115262357
RLGy_10922	Ca2	125488570	125490425
RLGy_10922	Ca2	127632660	127632785
RLGy_10922	Ca2	131495363	131495640
RLGy_10922	Ca2	131496070	131496498
RLGy_10922	Ca2	131497414	131497596
RLGy_10922	Ca7	2907765	2907878
RLGy_10922	Ca7	9329159	9331001
RLGy_10922	Ca7	16037543	16038016
RLGy_10922	Ca7	23970507	23970645
RLGy_10922	Ca7	24459375	24466630
RLGy_10922	Ca7	27197782	27199232
RLGy_10922	Ca7	32898994	32899140
RLGy_10922	Ca7	32899827	32900802
RLGy_10922	Ca7	32900804	32901523
RLGy_10922	Ca7	32919334	32920215
RLGy_10922	Ca7	33779329	33779475
RLGy_10922	Ca7	36567820	36570607
RLGy_10922	Ca7	38559078	38559332
RLGy_10922	Ca7	42277018	42277367
RLGy_10922	Ca7	44947423	44948410
RLGy_10922	Ca7	44966821	44967179
RLGy_10922	Ca7	48943558	48946502
RLGy_10922	Ca7	62770141	62777362
RLGy_10922	Ca7	63342739	63342868
RLGy_10922	Ca7	63374584	63381805
RLGy_10922	Ca7	69117794	69118480
RLGy_10922	Ca7	70221394	70221663
RLGy_10922	Ca7	80659941	80660117
RLGy_10922	Ca7	81958628	81958754
RLGy_10922	Ca7	81959274	81960325
RLGy_10922	Ca7	86992824	86992940
RLGy_10922	Ca7	92756147	92756831
RLGy_10922	Ca7	95569555	95570679
RLGy_10922	Ca7	97018174	97019933
RLGy_10922	Ca7	98466815	98468476
RLGy_10922	Ca4	3423963	3424181
RLGy_10922	Ca4	4242484	4243163
RLGy_10922	Ca4	4279647	4280029
RLGy_10922	Ca4	4281177	4282055
RLGy_10922	Ca4	21405762	21405914
RLGy_10922	Ca4	24447380	24447530
RLGy_10922	Ca4	28454195	28454660
RLGy_10922	Ca4	38062720	38063277
RLGy_10922	Ca4	39679410	39680462
RLGy_10922	Ca4	45419871	45420220
RLGy_10922	Ca4	45480440	45481497
RLGy_10922	Ca4	49164180	49164679
RLGy_10922	Ca4	51685639	51686166
RLGy_10922	Ca4	59732780	59732882
RLGy_10922	Ca4	65377990	65378104
RLGy_10922	Ca4	65409361	65409511
RLGy_10922	Ca4	65409567	65410123
RLGy_10922	Ca4	65411286	65411785
RLGy_10922	Ca4	66533586	66533687
RLGy_10922	Ca4	72248250	72249842
RLGy_10922	Ca4	86558982	86559334
RLGy_10922	Ca4	86560304	86560489
RLGy_10922	Ca4	86560868	86561195
RLGy_10922	Ca4	90518247	90518847
RLGy_10922	Ca4	93478466	93479053
RLGy_10922	Ca4	93480668	93481029
RLGy_10922	Ca4	96996801	96997241
RLGy_10922	Ca4	110164832	110164934
RLGy_10922	Ca4	111560191	111561860
RLGy_10922	Ca4	117461228	117461492
RLGy_10922	Ca4	126909681	126911352
RLGy_10922	Ca4	126929945	126930232
RLGy_10922	Ca4	126930517	126930961
RLGy_10922	Ca4	126930956	126932591
RLGy_10922	Ca4	127290715	127291697
RLGy_10922	Ca13	247283	247793
RLGy_10922	Ca13	27511138	27512548
RLGy_10922	Ca13	29617218	29617394
RLGy_10922	Ca13	29699043	29701227
RLGy_10922	Ca13	33691360	33692167
RLGy_10922	Ca13	33696394	33696778
RLGy_10922	Ca13	35240768	35240920
RLGy_10922	Ca13	39057602	39057729
RLGy_10922	Ca5	12083538	12083680
RLGy_10922	Ca5	13357935	13365156
RLGy_10922	Ca5	13556063	13556358
RLGy_10922	Ca5	13659988	13660117
RLGy_10922	Ca5	19029087	19029229
RLGy_10922	Ca5	27531394	27531847
RLGy_10922	Ca5	28684495	28684717
RLGy_10922	Ca5	29397668	29397843
RLGy_10922	Ca5	29398034	29398613
RLGy_10922	Ca5	33128346	33128594
RLGy_10922	Ca5	41852868	41853015
RLGy_10922	Ca5	51510441	51510632
RLGy_10922	Ca5	51512220	51513351
RLGy_10922	Ca5	54127629	54127766
RLGy_10922	Ca5	55317574	55317702
RLGy_10922	Ca5	55707422	55707651
RLGy_10922	Ca5	57453307	57456895
RLGy_10922	Ca5	76370324	76371310
RLGy_10922	Ca5	77699337	77699539
RLGy_10922	Ca5	77701905	77702099
RLGy_10922	Ca5	78947231	78947777
RLGy_10922	Ca5	80947972	80948401
RLGy_10922	Ca5	84735814	84736185
RLGy_10922	Ca5	84736347	84736951
RLGy_10922	Ca5	84756406	84757383
RLGy_10922	Ca5	91399388	91399743
RLGy_10922	Ca5	91404911	91412132
RLGy_10922	Ca5	92299575	92300132
RLGy_10922	Ca5	96252405	96252620
RLGy_10922	Ca5	96252774	96253020
RLGy_10922	Ca5	105934472	105936138
RLGy_10922	Ca5	112143275	112144991
RLGy_10922	Ca5	112165506	112165828
RLGy_10922	Ca5	112175703	112175925
RLGy_10922	Ca5	112177046	112178723
RLGy_10922	Ca5	113939755	113941411
RLGy_10922	Ca5	124258467	124265361
RLGy_10922	Ca5	138668394	138668727
RLGy_10922	Ca5	139165067	139165170
RLGy_10922	Ca11	14878321	14878676
RLGy_10922	Ca11	15484290	15491160
RLGy_10922	Ca11	16805322	16805477
RLGy_10922	Ca11	18798981	18799145
RLGy_10922	Ca11	18802895	18803882
RLGy_10922	Ca11	19495339	19495510
RLGy_10922	Ca11	19538815	19538930
RLGy_10922	Ca11	19539005	19539155
RLGy_10922	Ca11	24530807	24531346
RLGy_10922	Ca11	24541858	24542289
RLGy_10922	Ca11	26308383	26308829
RLGy_10922	Ca11	26309025	26310351
RLGy_10922	Ca11	26319179	26319616
RLGy_10922	Ca11	31667420	31674639
RLGy_10922	Ca11	32244101	32244683
RLGy_10922	Ca11	32450764	32451066
RLGy_10922	Ca11	34742085	34742763
RLGy_10922	Ca11	34743779	34744832
RLGy_10922	Ca11	34968911	34969867
RLGy_10922	Ca11	35919710	35919811
RLGy_10922	Ca11	35926502	35927534
RLGy_10922	Ca11	37829102	37830205
RLGy_10922	Ca11	40012959	40013564
RLGy_10922	Ca11	40013663	40014188
RLGy_10922	Ca11	40765494	40766455
RLGy_10922	Ca11	47700036	47700699
RLGy_10922	Ca11	51453382	51460603
RLGy_10922	Ca11	56238693	56239600
RLGy_10922	Ca11	61271250	61271937
RLGy_10922	Ca11	63354160	63354309
RLGy_10922	Ca11	63365630	63365980
RLGy_10922	Ca11	67571792	67571941
RLGy_10922	Ca11	72488152	72490031
RLGy_10922	Ca11	73116210	73116531
RLGy_10922	Ca11	73121458	73121698
RLGy_10922	Ca11	73130725	73131097
RLGy_10922	Ca11	75822245	75822352
RLGy_10922	Ca11	76879533	76881322
RLGy_10922	Ca11	78344111	78351332
RLGy_10922	Ca11	84440778	84442679
RLGy_10922	Ca11	85615432	85615570
RLGy_10922	Ca11	89009567	89009908
RLGy_10922	Ca11	89010621	89010882
RLGy_10922	Ca11	89012129	89012252
RLGy_10922	Ca11	89487918	89489618
RLGy_10922	Ca11	89502624	89502784
RLGy_10922	Ca11	97196524	97196794
RLGy_10922	Ca11	103333345	103333570
RLGy_10922	Ca11	112990895	112997303
RLGy_10922	Ca11	117459340	117459542
RLGy_10922	Ca11	117461962	117462383
RLGy_10922	Ca10	512028	512361
RLGy_10922	Ca10	3198500	3198833
RLGy_10922	Ca10	4183569	4185393
RLGy_10922	Ca10	5732127	5739021
RLGy_10922	Ca10	13825284	13825518
RLGy_10922	Ca10	13826817	13827264
RLGy_10922	Ca10	13827336	13827502
RLGy_10922	Ca10	19252149	19252301
RLGy_10922	Ca10	24639313	24640132
RLGy_10922	Ca10	31481418	31482112
RLGy_10922	Ca10	34607275	34607965
RLGy_10922	Ca10	54226811	54226988
RLGy_10922	Ca10	57550096	57550702
RLGy_10922	Ca10	57550761	57551037
RLGy_10922	Ca10	57551352	57552347
RLGy_10922	Ca10	57556002	57556162
RLGy_10922	Ca10	57556673	57557463
RLGy_10922	Ca10	58356509	58356613
RLGy_10922	Ca10	58356707	58356879
RLGy_10922	Ca10	58368318	58368597
RLGy_10922	Ca10	68535953	68536501
RLGy_10922	Ca10	83347404	83347511
RLGy_10922	Ca10	83646526	83648463
RLGy_10922	Ca10	88273285	88273719
RLGy_10922	Ca10	92429970	92430071
RLGy_10922	Ca10	92430491	92431298
RLGy_10922	Ca10	92609483	92609828
RLGy_10922	Ca10	92611094	92611455
RLGy_10922	Ca10	92612681	92613367
RLGy_10922	Ca10	101491195	101491784
RLGy_19725	Ca10	52399633	52406003
RLGy_38259	Ca12	6227916	6235941
RLGy_38259	Ca9	20922291	20923806
RLGy_38259	Ca9	22261271	22261558
RLGy_38259	Ca7	74479804	74480423
RLGy_38259	Ca4	79634063	79634835
RLGy_38259	Ca4	79635046	79635463
RLGy_38259	Ca11	39969511	39971615
RLGy_38259	Ca11	81867781	81868841
RLGy_38259	Ca10	45946087	45946367
RLGy_38259	Ca10	55371190	55371758
RLGy_28587	Ca3	89176551	89177043
RLGy_28587	Ca3	92279285	92279658
RLGy_28587	Ca3	92750934	92751116
RLGy_28587	Ca3	105123894	105130258
RLGy_28587	Ca3	105131232	105131741
RLGy_28587	Ca3	118714056	118714941
RLGy_28587	Ca3	127694526	127695264
RLGy_28587	Ca12	10784522	10785580
RLGy_28587	Ca12	32825629	32826821
RLGy_28587	Ca12	37407543	37407647
[truncated: 669,758+ more rows]

## Sheet: Supplementary Dataset 5
Dataset 5. Locations of LTR retrotransposon copies in G.raimondii genome.
Family ID	Chromosome	Start	End
RLGy_15089	Chr13	12690510	12690624
RLGy_17398	Chr10	41156720	41157272
RLGy_22088	Chr11	28688798	28689469
RLUn_72623	Chr05	2308782	2309057
RLUn_72623	Chr05	2591103	2594282
RLUn_72623	Chr05	2609996	2610503
RLUn_64559	Chr09	9783290	9785606
RLGy_26202	Chr03	23974226	23974802
RLGy_26202	Chr09	43933474	43934256
RLGy_26202	Chr08	12294831	12295698
RLGy_26202	Chr08	46714594	46715546
RLGy_26202	Chr01	17282102	17282360
RLGy_26202	Chr12	6079355	6079968
RLUn_70451	Chr10	1297455	1298036
RLUn_70451	Chr03	15629026	15629196
RLUn_70451	Chr09	48795089	48795305
RLUn_70451	Chr09	48796443	48801572
RLUn_70451	Chr09	50171435	50173893
RLUn_70451	Chr09	50177721	50178569
RLUn_70451	Chr09	50178572	50179118
RLUn_70451	Chr09	50298377	50299939
RLUn_70451	Chr09	59578687	59578981
RLUn_72643	Chr05	6951104	6955471
RLUn_63802	Chr03	1100598	1100980
RLUn_63802	Chr03	1463272	1463449
RLUn_63802	Chr09	69336883	69337421
RLUn_63802	Chr09	69341603	69341738
RLUn_63802	Chr05	63662615	63662739
RLUn_63802	Chr08	56583402	56587920
RLUn_63802	Chr08	56588015	56588298
RLGy_37481	Chr03	34877174	34878148
RLGy_37481	Chr03	34878201	34886181
RLGy_37481	Chr03	34887860	34888498
RLGy_37481	Chr03	36679783	36686514
RLGy_37481	Chr08	45116640	45118012
RLGy_37481	Chr01	43696110	43696246
RLGy_37481	Chr02	47020794	47021584
RLGy_37481	Chr02	47021638	47025539
RLGy_15395	Chr10	51152615	51153275
RLGy_15395	Chr06	33905981	33906918
RLGy_40140	Chr10	11046291	11051887
RLGy_40140	Chr05	10479210	10479920
RLGy_40140	Chr05	10479962	10480992
RLGy_40140	Chr08	26924854	26925367
RLGy_40140	Chr08	26925420	26925754
RLGy_40140	Chr07	58775050	58777308
RLGy_40140	Chr01	44049514	44050426
RLGy_40140	Chr01	44050452	44051655
RLGy_40140	Chr12	26273074	26275622
RLGy_40140	Chr12	26275668	26280281
RLGy_40140	Chr12	26281017	26281806
RLGy_40140	Chr12	35183302	35183813
RLGy_40140	Chr12	35183859	35185411
RLGy_40140	Chr06	3220238	3221297
RLGy_40140	Chr06	3221338	3222603
RLGy_40140	Chr13	20458533	20459236
RLGy_40140	Chr13	40936420	40937689
RLGy_40140	Chr13	40937763	40941885
RLGy_40140	Chr13	40941920	40946984
RLGy_40140	Chr13	40947052	40948246
RLUn_62326	Chr11	40175375	40183729
RLUn_69132	Chr01	1176684	1177732
RLUn_69132	Chr01	1178527	1178911
RLUn_72644	Chr10	3849358	3850069
RLUn_72644	Chr05	8027477	8031611
RLUn_72644	Chr07	12540647	12541205
RLUn_72644	Chr06	19160957	19161287
RLUn_72644	Chr06	19161558	19164789
RLUn_72644	Chr13	11354661	11355277
RLUn_72644	Chr13	11355676	11358619
RLUn_72644	Chr02	3556957	3559377
RLUn_72644	Chr02	3577517	3579372
RLUn_72644	Chr02	3579473	3580074
RLUn_72644	Chr02	3580201	3580874
RLGy_37935	Chr10	36807310	36809115
RLGy_37935	Chr05	29069133	29083554
RLGy_37935	Chr05	38058462	38059578
RLGy_37935	Chr05	56102534	56105770
RLGy_37935	Chr11	34078090	34081472
RLGy_37935	Chr11	35577718	35582404
RLGy_37935	Chr11	41614119	41615896
RLGy_37935	Chr04	13393862	13394480
RLGy_37935	Chr01	37365604	37366615
RLGy_37935	Chr01	37638580	37638716
RLGy_37935	Chr06	23166668	23167363
RLGy_37935	Chr13	5845362	5848399
RLGy_24828	Chr07	25292604	25292913
RLGy_37696	Chr10	16260701	16260840
RLGy_37696	Chr10	17901458	17901588
RLGy_37696	Chr10	26158896	26159196
RLGy_37696	Chr10	26191862	26192085
RLGy_37696	Chr10	26197814	26199108
RLGy_37696	Chr10	42842071	42843359
RLGy_37696	Chr10	45302146	45302399
RLGy_37696	Chr10	45302858	45303155
RLGy_37696	Chr03	22689561	22689897
RLGy_37696	Chr03	22836958	22837113
RLGy_37696	Chr03	22841207	22841974
RLGy_37696	Chr03	22843101	22844020
RLGy_37696	Chr03	29163482	29164791
RLGy_37696	Chr09	24516793	24516908
RLGy_37696	Chr09	44345379	44347250
RLGy_37696	Chr09	65771031	65771146
RLGy_37696	Chr05	23021181	23023098
RLGy_37696	Chr11	18574743	18578036
RLGy_37696	Chr11	28672530	28673919
RLGy_37696	Chr11	30423750	30424580
RLGy_37696	Chr11	33241077	33241357
RLGy_37696	Chr11	41681882	41682218
RLGy_37696	Chr08	29533561	29533776
RLGy_37696	Chr08	31492965	31493105
RLGy_37696	Chr08	32216344	32216605
RLGy_37696	Chr04	32917660	32930775
RLGy_37696	Chr04	32934723	32935084
RLGy_37696	Chr04	36520089	36520551
RLGy_37696	Chr07	27882110	27882957
RLGy_37696	Chr07	28223347	28224320
RLGy_37696	Chr07	28776426	28776670
RLGy_37696	Chr07	37611240	37612645
RLGy_37696	Chr12	21894797	21895154
RLGy_37696	Chr12	22843785	22845935
RLGy_37696	Chr06	1413818	1414018
RLGy_37696	Chr06	21961207	21961956
RLGy_37696	Chr13	41423504	41423688
RLGy_37696	Chr02	35919427	35919546
RLGy_37696	Chr02	41694552	41694996
RLGy_32583	Chr10	31526056	31527333
RLGy_32583	Chr10	31531677	31531782
RLGy_32583	Chr10	31531817	31537266
RLGy_32583	Chr06	39073426	39073623
RLGy_32286	Chr04	4939012	4940824
RLGy_32286	Chr07	24489649	24490805
RLGy_32286	Chr07	53107077	53113423
RLGy_32286	Chr01	6057717	6058284
RLUn_58485	Chr03	43351815	43355052
RLUn_69800	Chr07	60834663	60834843
RLUn_69800	Chr07	60834934	60836116
RLUn_69800	Chr07	60836195	60836419
RLUn_69800	Chr07	60836473	60836810
RLUn_69800	Chr07	60836800	60838714
RLGy_24512	Chr09	57737077	57737307
RLGy_24512	Chr05	1880674	1881394
RLGy_24512	Chr05	5694213	5694927
RLGy_24512	Chr05	21413708	21413855
RLGy_24512	Chr05	42195191	42195339
RLGy_24512	Chr05	42196267	42196405
RLGy_24512	Chr11	16213833	16214038
RLGy_24512	Chr08	3746604	3746717
RLGy_24512	Chr04	2837467	2837630
RLGy_24512	Chr04	42012236	42012881
RLGy_24512	Chr07	563524	564206
RLGy_24512	Chr07	3575928	3576494
RLGy_24512	Chr07	5340528	5340773
RLGy_24512	Chr07	31928105	31928237
RLGy_24512	Chr07	31929450	31930416
RLGy_24512	Chr07	31944805	31945503
RLGy_24512	Chr07	58309914	58310558
RLGy_24512	Chr12	2804992	2806099
RLGy_24512	Chr13	54913370	54914032
RLGy_24512	Chr02	626835	627492
RLGy_24512	Chr02	22738014	22738156
RLGy_24512	Chr02	24598436	24599200
RLGy_6436	Chr10	51164733	51164845
RLGy_6436	Chr09	56966812	56967171
RLGy_6436	Chr05	16770247	16770507
RLGy_6436	Chr05	16771138	16771406
RLGy_6436	Chr05	51802550	51804757
RLGy_6436	Chr05	51825924	51826029
RLGy_6436	Chr05	51826084	51826200
RLGy_6436	Chr11	44786253	44786362
RLGy_6436	Chr11	45721330	45721500
RLUn_62697	Chr05	20315302	20315487
RLUn_62697	Chr05	20333898	20334097
RLUn_62697	Chr05	20347543	20349361
RLUn_62697	Chr11	20306421	20306712
RLUn_62697	Chr08	34849827	34851505
RLUn_62697	Chr08	41220324	41222242
RLUn_62697	Chr07	10733751	10734370
RLUn_62697	Chr07	10734372	10734986
RLUn_62697	Chr07	10743995	10745561
RLUn_62697	Chr13	3190202	3190437
RLUn_62697	Chr13	3191809	3192405
RLUn_62697	Chr13	3195081	3196540
RLUn_62697	Chr13	3211201	3211594
RLUn_62697	Chr13	15262519	15264621
RLUn_62697	Chr13	15289730	15289971
RLUn_62697	Chr13	40355327	40356622
RLGy_14084	Chr03	24292023	24292585
RLUn_67979	Chr10	56876707	56876840
RLUn_67979	Chr10	56881899	56885326
RLUn_67979	Chr11	56921680	56922069
RLUn_67979	Chr11	56922239	56922378
RLUn_67979	Chr11	56922382	56922692
Copia-14_GR-LTR	Chr09	68700495	68701126
Copia-14_GR-LTR	Chr11	12027311	12027941
Copia-14_GR-LTR	Chr07	8417562	8418193
Copia-14_GR-LTR	Chr12	1312220	1312759
RLGy_26592	Chr02	30208062	30208163
RLUn_46341	Chr02	1110773	1112225
RLGy_40120	Chr03	16891998	16892155
RLGy_40120	Chr03	24000886	24001197
RLGy_40120	Chr03	28107893	28108103
RLGy_40120	Chr09	34131118	34131258
RLGy_40120	Chr09	56343151	56344010
RLGy_40120	Chr05	8899313	8899539
RLGy_40120	Chr05	13719794	13720701
RLGy_40120	Chr05	13721519	13722641
RLGy_40120	Chr05	13724585	13725254
RLGy_40120	Chr05	45247800	45248343
RLGy_40120	Chr11	10334105	10335084
RLGy_40120	Chr11	10335390	10335773
RLGy_40120	Chr11	10335989	10336898
RLGy_40120	Chr11	13924243	13924443
RLGy_40120	Chr11	13924445	13925246
RLGy_40120	Chr11	22938866	22939785
RLGy_40120	Chr08	22102567	22103944
RLGy_40120	Chr08	40034009	40034468
RLGy_40120	Chr04	38596457	38597563
RLGy_40120	Chr04	52127281	52128249
RLGy_40120	Chr07	44236558	44236718
RLGy_40120	Chr01	18308626	18309187
RLGy_40120	Chr01	18309182	18310431
RLGy_40120	Chr01	40528065	40528872
RLGy_40120	Chr01	41209207	41210245
RLGy_40120	Chr12	31907843	31908592
RLGy_40120	Chr06	24641392	24641548
RLGy_40120	Chr13	21624398	21624703
RLGy_40120	Chr13	31006159	31006899
RLGy_40120	Chr13	37119201	37130748
RLGy_40120	Chr13	37130752	37131177
RLGy_40120	Chr02	15274792	15275505
RLGy_40120	Chr02	22990664	22990777
RLGy_40120	Chr02	28664868	28665072
RLGy_40120	Chr02	29615916	29616310
RLGy_21244	Chr09	39236397	39238062
RLGy_21244	Chr05	3753877	3754395
RLGy_21244	Chr05	56890975	56892766
RLGy_21244	Chr11	39098327	39099761
RLGy_21244	Chr01	43749608	43750060
RLGy_25883	Chr05	34223880	34224255
RLGy_25883	Chr05	34228742	34228957
RLGy_25883	Chr05	62317918	62318685
RLGy_25883	Chr06	392256	392682
RLUn_73062	Chr09	52213105	52213346
RLUn_73062	Chr09	52213382	52213708
RLUn_73062	Chr09	52213766	52213947
RLUn_73062	Chr09	52216672	52219382
RLUn_73062	Chr09	52219434	52220353
RLUn_56997	Chr04	51850929	51851467
RLGy_41855	Chr10	40841931	40843442
RLGy_41855	Chr03	7456702	7459935
RLGy_41855	Chr03	8949602	8949834
RLGy_41855	Chr03	29366947	29370354
RLGy_41855	Chr03	37604423	37604678
RLGy_41855	Chr03	38297587	38297757
RLGy_41855	Chr03	38314911	38315046
RLGy_41855	Chr09	38552355	38552677
RLGy_41855	Chr09	44934507	44950646
RLGy_41855	Chr05	16168074	16168568
RLGy_41855	Chr05	17504470	17504587
RLGy_41855	Chr05	21146765	21147056
RLGy_41855	Chr05	38258096	38258308
RLGy_41855	Chr08	9931181	9935027
RLGy_41855	Chr08	30262117	30262999
RLGy_41855	Chr04	10804628	10805014
RLGy_41855	Chr04	13638973	13639359
RLGy_41855	Chr04	13641699	13642035
RLGy_41855	Chr04	13837681	13837842
RLGy_41855	Chr04	14778875	14778981
RLGy_41855	Chr04	46476678	46476796
RLGy_41855	Chr04	49113106	49113300
RLGy_41855	Chr07	26870655	26870885
RLGy_41855	Chr07	32529223	32529324
RLGy_41855	Chr07	33132968	33133213
RLGy_41855	Chr07	33143822	33143924
RLGy_41855	Chr07	33144048	33144245
RLGy_41855	Chr07	40290349	40290992
RLGy_41855	Chr07	40317306	40317457
RLGy_41855	Chr07	40933497	40933602
RLGy_41855	Chr07	40943300	40943617
RLGy_41855	Chr07	40973544	40973724
RLGy_41855	Chr07	44048672	44048916
RLGy_41855	Chr07	46501036	46501155
RLGy_41855	Chr01	23957753	23958392
RLGy_41855	Chr01	40990570	40990965
RLGy_41855	Chr01	46920697	46920843
RLGy_41855	Chr06	2191313	2192256
RLGy_41855	Chr06	2196099	2196724
RLGy_41855	Chr06	2210756	2211450
RLGy_41855	Chr06	4393010	4393116
RLGy_41855	Chr06	9168929	9169256
RLGy_41855	Chr06	9383868	9384863
RLGy_41855	Chr06	23378921	23379292
RLGy_41855	Chr13	3125028	3125340
RLGy_41855	Chr02	5442821	5442998
RLGy_41855	Chr02	58071344	58071483
RLGy_41855	Chr02	58293576	58293688
RLUn_66934	Chr03	21125979	21129226
RLGy_39124	Chr10	12193848	12194196
RLGy_39124	Chr10	12196624	12204148
RLGy_39124	Chr10	18238835	18238994
RLGy_39124	Chr10	18241692	18242741
RLGy_39124	Chr10	45984932	45986033
RLGy_39124	Chr05	23487319	23488961
RLGy_39124	Chr08	41822666	41822815
RLGy_39124	Chr04	28700009	28700478
RLGy_39124	Chr04	28704184	28705072
RLGy_39124	Chr07	34784504	34789068
RLGy_39124	Chr01	25052392	25057997
RLGy_39124	Chr01	25059498	25060591
RLGy_10922	Chr09	40003281	40003432
RLGy_10922	Chr09	40036888	40037367
RLGy_10922	Chr09	55262860	55263061
RLGy_10922	Chr09	55292944	55293204
RLGy_10922	Chr08	30502063	30502483
RLGy_10922	Chr08	49921127	49921241
RLGy_10922	Chr07	33725705	33725866
RLGy_10922	Chr02	29526949	29527164
RLGy_10922	Chr02	29527254	29527401
RLGy_10922	Chr02	40825153	40825387
RLGy_10922	Chr02	40840779	40840924
RLGy_38259	Chr10	7872152	7878235
RLGy_38259	Chr10	23236159	23238203
RLGy_38259	Chr03	25155072	25160141
RLGy_38259	Chr09	41817685	41818083
RLGy_38259	Chr05	31315007	31316741
RLGy_38259	Chr08	18081521	18082192
RLGy_38259	Chr08	33220928	33229287
RLGy_38259	Chr08	41589695	41589865
RLGy_38259	Chr08	49646892	49647336
RLGy_38259	Chr04	48807292	48809597
RLGy_38259	Chr07	105054	106314
RLGy_38259	Chr12	24516316	24518322
RLGy_38259	Chr12	26185420	26185694
RLGy_38259	Chr06	4046586	4046742
RLGy_38259	Chr06	23281935	23282181
RLGy_38259	Chr06	29391298	29399040
RLGy_38259	Chr13	45410487	45410883
RLGy_38259	Chr13	48156875	48160941
RLGy_37665	Chr10	23389300	23389429
RLGy_37665	Chr10	23389438	23389870
RLGy_37665	Chr10	29743212	29744400
RLGy_37665	Chr10	30167335	30167674
RLGy_37665	Chr10	30177208	30177688
RLGy_37665	Chr10	30177712	30178065
RLGy_37665	Chr10	35102359	35102683
RLGy_37665	Chr10	35102943	35103267
RLGy_37665	Chr10	35105181	35107784
RLGy_37665	Chr10	38972468	38972923
RLGy_37665	Chr10	49514247	49514360
RLGy_37665	Chr10	54637578	54637898
RLGy_37665	Chr10	54670510	54670658
RLGy_37665	Chr03	7379648	7380493
RLGy_37665	Chr03	17677101	17678142
RLGy_37665	Chr09	21930253	21931307
RLGy_37665	Chr09	35082677	35083760
RLGy_37665	Chr09	35107205	35108367
RLGy_37665	Chr09	35122614	35124889
RLGy_37665	Chr09	56553447	56554847
RLGy_37665	Chr09	56556956	56557595
RLGy_37665	Chr09	56559710	56560452
RLGy_37665	Chr09	60471825	60474052
RLGy_37665	Chr09	60687421	60687611
RLGy_37665	Chr09	60718662	60720639
RLGy_37665	Chr05	15010723	15010981
RLGy_37665	Chr05	15011181	15011461
RLGy_37665	Chr05	15011827	15012556
RLGy_37665	Chr05	15015470	15015584
RLGy_37665	Chr05	27181803	27182837
RLGy_37665	Chr05	29455105	29455770
RLGy_37665	Chr05	31785082	31785343
RLGy_37665	Chr05	37662564	37663180
RLGy_37665	Chr05	37665330	37665756
RLGy_37665	Chr05	41121654	41121877
RLGy_37665	Chr05	42843077	42844716
RLGy_37665	Chr05	42845930	42846190
RLGy_37665	Chr05	43034176	43034289
RLGy_37665	Chr05	44082026	44082608
RLGy_37665	Chr05	44086437	44087287
RLGy_37665	Chr05	51894837	51896144
RLGy_37665	Chr11	25412265	25412401
RLGy_37665	Chr11	29324612	29325200
RLGy_37665	Chr11	29328551	29328903
RLGy_37665	Chr11	39137816	39139266
RLGy_37665	Chr11	41659397	41660121
RLGy_37665	Chr11	41666233	41666411
RLGy_37665	Chr11	50992017	50992339
RLGy_37665	Chr08	9347580	9347837
RLGy_37665	Chr08	19977067	19977434
RLGy_37665	Chr08	22927251	22927351
RLGy_37665	Chr08	22935272	22935582
RLGy_37665	Chr04	4567956	4568174
RLGy_37665	Chr04	27068046	27070178
RLGy_37665	Chr04	27090603	27106835
RLGy_37665	Chr04	27106969	27111993
RLGy_37665	Chr04	28588238	28589261
RLGy_37665	Chr04	28591927	28592050
RLGy_37665	Chr04	28602271	28602448
RLGy_37665	Chr04	28602288	28602760
RLGy_37665	Chr04	28603037	28604135
RLGy_37665	Chr04	33789063	33789194
RLGy_37665	Chr04	34144342	34144499
RLGy_37665	Chr04	34144474	34144887
RLGy_37665	Chr04	34145205	34145384
RLGy_37665	Chr04	35464139	35464347
RLGy_37665	Chr04	35511907	35512197
RLGy_37665	Chr04	48373480	48375756
RLGy_37665	Chr07	28773558	28773922
RLGy_37665	Chr07	51932461	51932703
RLGy_37665	Chr01	14893665	14895929
RLGy_37665	Chr01	37724161	37724306
RLGy_37665	Chr01	37724322	37725450
RLGy_37665	Chr01	39054936	39055160
RLGy_37665	Chr01	39475249	39475368
RLGy_37665	Chr01	39497394	39497685
RLGy_37665	Chr01	40012554	40013102
RLGy_37665	Chr01	40013624	40013796
RLGy_37665	Chr01	40024781	40025657
RLGy_37665	Chr01	50454537	50454691
RLGy_37665	Chr01	52753141	52754971
RLGy_37665	Chr01	52792556	52792772
RLGy_37665	Chr12	1282386	1282540
RLGy_37665	Chr12	3931116	3932176
RLGy_37665	Chr12	15855663	15856696
RLGy_37665	Chr12	23248282	23248483
RLGy_37665	Chr06	2876919	2877165
RLGy_37665	Chr06	2877562	2877774
RLGy_37665	Chr06	2886424	2886716
RLGy_37665	Chr06	13748938	13750131
RLGy_37665	Chr06	15434606	15434880
RLGy_37665	Chr06	15435073	15435999
RLGy_37665	Chr06	15442644	15443021
RLGy_37665	Chr06	15443107	15445825
RLGy_37665	Chr06	15453434	15453899
RLGy_37665	Chr06	19604090	19604467
RLGy_37665	Chr06	19610791	19611363
RLGy_37665	Chr06	19940136	19940330
RLGy_37665	Chr06	25336467	25336743
RLGy_37665	Chr06	25336741	25337151
RLGy_37665	Chr06	25337149	25337642
RLGy_37665	Chr06	25337788	25339076
RLGy_37665	Chr13	16606341	16606803
RLGy_37665	Chr13	27777337	27780825
RLGy_37665	Chr13	33783424	33785556
RLGy_37665	Chr02	5511429	5511907
RLGy_37665	Chr02	5516674	5517017
RLGy_37665	Chr02	5543333	5544282
RLGy_37665	Chr02	15186447	15186654
RLGy_37665	Chr02	15188669	15188967
RLGy_37665	Chr02	18631208	18631463
RLGy_37665	Chr02	18632534	18632733
RLGy_37665	Chr02	29910717	29910898
RLGy_37665	Chr02	29912714	29914781
RLGy_37665	Chr02	32954533	32954894
RLGy_36347	Chr09	37887480	37890223
RLGy_36347	Chr04	24173837	24176207
RLUn_67334	Chr04	56349681	56349996
RLUn_67334	Chr04	56350399	56351059
RLUn_67334	Chr04	57746742	57746952
RLUn_67334	Chr13	32622417	32623000
RLGy_42372	Chr10	19738879	19739312
RLGy_42372	Chr10	37197550	37197789
RLGy_42372	Chr10	37198093	37198248
RLGy_42372	Chr10	37198793	37199724
RLGy_42372	Chr10	45758743	45759311
RLGy_42372	Chr10	46636512	46637782
RLGy_42372	Chr10	46638987	46639616
RLGy_42372	Chr10	48215097	48215325
RLGy_42372	Chr10	48216183	48216801
RLGy_42372	Chr10	48216884	48217471
RLGy_42372	Chr03	14225755	14226246
RLGy_42372	Chr03	14226945	14227519
RLGy_42372	Chr03	20915002	20915884
RLGy_42372	Chr09	38250687	38251277
RLGy_42372	Chr09	38609700	38609914
RLGy_42372	Chr09	42352268	42352586
RLGy_42372	Chr09	55791676	55792282
RLGy_42372	Chr05	13632057	13632220
RLGy_42372	Chr05	28735568	28735821
RLGy_42372	Chr05	28761159	28762812
RLGy_42372	Chr05	31066656	31067706
RLGy_42372	Chr11	22029970	22030447
RLGy_42372	Chr11	27698920	27699643
RLGy_42372	Chr11	27700499	27700805
RLGy_42372	Chr11	37057401	37057758
RLGy_42372	Chr11	47823340	47824156
RLGy_42372	Chr11	47824577	47825332
RLGy_42372	Chr11	47826264	47826720
RLGy_42372	Chr08	26736563	26736716
RLGy_42372	Chr08	26738214	26739331
RLGy_42372	Chr08	26739903	26741575
RLGy_42372	Chr08	26741788	26742284
RLGy_42372	Chr08	28619257	28626927
RLGy_42372	Chr08	28626969	28627290
RLGy_42372	Chr08	32461703	32463625
RLGy_42372	Chr04	14505332	14507094
RLGy_42372	Chr04	31086502	31088318
RLGy_42372	Chr04	31089118	31089603
RLGy_42372	Chr04	36237653	36239253
RLGy_42372	Chr07	34366709	34367243
RLGy_42372	Chr07	34367795	34369486
RLGy_42372	Chr07	46634234	46642600
RLGy_42372	Chr01	35091025	35091777
RLGy_42372	Chr01	35092466	35093212
RLGy_42372	Chr01	35093666	35094286
RLGy_42372	Chr01	37178950	37179413
RLGy_42372	Chr01	37913253	37913473
RLGy_42372	Chr12	21650450	21650598
RLGy_42372	Chr06	12287099	12287900
RLGy_42372	Chr06	19167365	19167564
RLGy_42372	Chr06	24538374	24539176
RLGy_42372	Chr06	24562216	24563752
RLGy_42372	Chr06	25095364	25096173
RLGy_42372	Chr06	27576318	27576952
RLGy_42372	Chr13	11571621	11573051
RLGy_42372	Chr13	11574841	11575461
RLGy_42372	Chr13	22605409	22606330
RLGy_42372	Chr13	22606623	22608253
RLGy_42372	Chr02	14180156	14180710
RLGy_42372	Chr02	22235572	22235984
RLGy_42372	Chr02	28573852	28574802
RLGy_42372	Chr02	28575218	28576080
RLGy_42372	Chr02	29341727	29341835
RLGy_42372	Chr02	35169424	35170533
RLGy_42372	Chr02	35170708	35171048
RLGy_42372	Chr02	35171706	35171922
RLGy_42372	Chr02	45714295	45730314
RLGy_42372	Chr02	48744160	48744772
RLGy_42372	Chr02	51841789	51842034
RLUn_68579	Chr10	17304896	17305021
RLUn_68579	Chr10	17319243	17320678
RLUn_68579	Chr03	20229965	20230368
RLUn_68579	Chr03	20263250	20264037
RLUn_68579	Chr03	20264070	20264196
RLUn_68579	Chr03	20264907	20265042
RLUn_68579	Chr03	20265039	20265441
RLUn_68579	Chr03	20274531	20274745
RLUn_68579	Chr03	20274787	20275186
RLGy_38920	Chr09	40926777	40937067
RLGy_37490	Chr03	36418196	36426714
RLGy_37490	Chr03	36429095	36429944
RLGy_37490	Chr09	32313897	32318206
RLGy_37490	Chr08	50078512	50078702
RLGy_37490	Chr04	5841987	5844529
RLGy_37490	Chr13	48032483	48036428
RLGy_10094	Chr03	10781706	10781906
RLGy_17019	Chr02	36879920	36880843
RLCo_4662	Chr10	17465152	17465734
RLCo_4662	Chr10	37918793	37918926
RLCo_4662	Chr10	37918922	37919260
RLCo_4662	Chr10	51056120	51059337
RLCo_4662	Chr10	53438827	53441925
RLCo_4662	Chr03	7088649	7088962
RLCo_4662	Chr03	21301652	21304117
RLCo_4662	Chr03	31218100	31219033
RLCo_4662	Chr03	37133534	37136106
RLCo_4662	Chr03	39634391	39634690
RLCo_4662	Chr03	40284572	40285579
RLCo_4662	Chr03	40288421	40289423
RLCo_4662	Chr03	40306879	40307053
RLCo_4662	Chr03	45689587	45692101
RLCo_4662	Chr09	11082190	11084661
RLCo_4662	Chr09	15846473	15849648
RLCo_4662	Chr09	44582891	44585151
RLCo_4662	Chr09	51355862	51356467
RLCo_4662	Chr09	66488100	66490111
RLCo_4662	Chr09	66509125	66511629
RLCo_4662	Chr05	6749875	6752258
RLCo_4662	Chr05	33775948	33776101
RLCo_4662	Chr05	35082002	35082149
RLCo_4662	Chr11	3478285	3478487
RLCo_4662	Chr11	8874918	8878072
RLCo_4662	Chr11	31261912	31264288
RLCo_4662	Chr11	49614577	49617029
RLCo_4662	Chr11	54170899	54171197
RLCo_4662	Chr11	58621241	58625973
RLCo_4662	Chr11	58623845	58626159
RLCo_4662	Chr08	377834	380329
RLCo_4662	Chr08	35156173	35156477
RLCo_4662	Chr08	56540920	56543312
RLCo_4662	Chr04	5977813	5977973
RLCo_4662	Chr04	8141013	8141442
RLCo_4662	Chr04	58878813	58879722
RLCo_4662	Chr04	58897792	58898328
RLCo_4662	Chr04	58898339	58898775
RLCo_4662	Chr04	58898804	58899539
RLCo_4662	Chr07	28678382	28681566
RLCo_4662	Chr07	28684363	28686740
RLCo_4662	Chr07	46946779	46949144
RLCo_4662	Chr07	46995294	46997612
RLCo_4662	Chr07	55205355	55205489
RLCo_4662	Chr01	2198653	2201199
RLCo_4662	Chr01	3181442	3181629
RLCo_4662	Chr01	5859215	5861870
RLCo_4662	Chr01	10009277	10012461
RLCo_4662	Chr01	14155156	14157861
RLCo_4662	Chr01	22614575	22615329
RLCo_4662	Chr01	41407855	41408320
RLCo_4662	Chr12	8767898	8770469
RLCo_4662	Chr06	769789	770069
RLCo_4662	Chr06	772344	773075
RLCo_4662	Chr06	29601338	29601484
RLCo_4662	Chr06	37701931	37702307
RLCo_4662	Chr06	43090878	43094046
RLCo_4662	Chr06	46041025	46041338
RLCo_4662	Chr13	7937998	7940332
RLCo_4662	Chr13	56334519	56334878
RLCo_4662	Chr02	683925	684528
RLCo_4662	Chr02	11654989	11655563
RLCo_4662	Chr02	11705995	11707327
RLGy_37142	Chr10	29512550	29512691
RLGy_37142	Chr10	34603536	34603886
RLGy_37142	Chr10	37239572	37239910
RLGy_37142	Chr10	37268689	37269085
RLGy_37142	Chr10	37268963	37269134
RLGy_37142	Chr10	37269412	37270117
RLGy_37142	Chr10	37282573	37282699
RLGy_37142	Chr10	37290934	37291292
RLGy_37142	Chr10	50464937	50465795
RLGy_37142	Chr03	23870092	23870447
RLGy_37142	Chr09	41698481	41699135
RLGy_37142	Chr09	41699188	41699529
RLGy_37142	Chr01	49529214	49529359
RLGy_37142	Chr06	24709081	24709630
RLGy_37142	Chr06	24709664	24710666
RLGy_37142	Chr06	24731166	24731500
RLGy_37142	Chr13	30983477	30984264
RLGy_37142	Chr13	30984307	30984743
RLGy_37142	Chr02	37887616	37897787
RLGy_41375	Chr01	23307970	23308324
RLUn_60141	Chr10	52324279	52328803
RLGy_39508	Chr11	19388521	19393795
RLGy_39508	Chr07	38496214	38496587
RLGy_20741	Chr13	48659754	48659923
RLUn_73250	Chr03	9281706	9285685
RLUn_73250	Chr03	15006571	15007670
RLUn_73250	Chr03	26262777	26264030
RLUn_73250	Chr05	7781350	7784835
RLUn_73250	Chr11	29805325	29810700
RLUn_73250	Chr08	26630747	26630940
RLUn_73250	Chr08	26631116	26632112
RLGy_31685	Chr11	16000412	16003775
RLGy_38872	Chr10	42961411	42961617
RLGy_38872	Chr03	9451630	9451792
RLGy_38872	Chr03	24941418	24941548
RLGy_38872	Chr09	34878771	34890334
RLGy_38872	Chr05	42271604	42271714
RLGy_38872	Chr11	31170948	31171115
RLGy_38872	Chr08	16391043	16392148
RLGy_38872	Chr02	35170590	35170700
RLUn_58473	Chr10	1568084	1568212
RLUn_58473	Chr10	1570217	1570879
RLUn_58473	Chr10	1574309	1574520
RLUn_58473	Chr10	1575009	1575142
RLUn_58473	Chr10	1587107	1587263
RLUn_58473	Chr10	60800622	60800780
RLUn_58473	Chr10	60836106	60836326
RLUn_58473	Chr03	492014	492253
RLUn_58473	Chr03	621115	621251
RLUn_58473	Chr03	622758	622861
RLUn_58473	Chr03	626915	627054
RLUn_58473	Chr03	627086	627220
RLUn_58473	Chr03	627312	627453
RLUn_58473	Chr03	932162	932303
RLUn_58473	Chr03	950265	950401
RLUn_58473	Chr03	42353371	42353477
RLUn_58473	Chr03	42362462	42362793
RLUn_58473	Chr03	42363910	42364036
RLUn_58473	Chr03	42366507	42366963
RLUn_58473	Chr03	42366975	42369192
RLUn_58473	Chr03	42369221	42370648
RLUn_58473	Chr03	42370691	42370799
RLUn_58473	Chr03	42370809	42372556
RLUn_58473	Chr03	42392740	42392915
RLUn_58473	Chr03	44268291	44268460
RLUn_58473	Chr03	44268491	44268605
RLUn_58473	Chr03	44271970	44272326
RLUn_58473	Chr03	44274190	44274327
RLUn_58473	Chr03	44277345	44277479
RLUn_58473	Chr05	60027104	60027376
RLUn_58473	Chr05	60027521	60027947
RLUn_58473	Chr05	61531600	61532728
RLUn_58473	Chr05	61542592	61542831
RLUn_58473	Chr05	61562542	61562693
RLUn_58473	Chr11	770123	770280
RLUn_58473	Chr11	48903568	48903702
RLUn_58473	Chr11	48903689	48903846
RLUn_58473	Chr11	48919607	48920422
RLUn_58473	Chr08	51070468	51071370
RLUn_58473	Chr08	55679306	55679541
RLUn_58473	Chr04	60938622	60938877
RLUn_58473	Chr04	60945989	60946131
RLUn_58473	Chr07	242910	243326
RLUn_58473	Chr01	1219316	1219442
RLUn_58473	Chr01	1235442	1235635
RLUn_58473	Chr01	1600564	1600766
RLUn_58473	Chr01	1604168	1604305
RLUn_58473	Chr01	1620385	1620579
RLUn_58473	Chr12	32305516	32306109
RLUn_58473	Chr12	32306171	32306319
RLUn_58473	Chr12	32306853	32307059
RLUn_58473	Chr12	32333871	32333982
RLUn_58473	Chr12	32730549	32730704
RLUn_58473	Chr12	32732172	32732700
RLUn_58473	Chr12	32753480	32753687
RLUn_58473	Chr12	32753694	32754516
RLUn_58473	Chr12	33098497	33098634
RLUn_58473	Chr06	35167510	35168274
RLUn_58473	Chr06	40402658	40403463
RLUn_58473	Chr13	55326538	55326788
RLUn_58473	Chr13	56820381	56820739
RLUn_58473	Chr13	56830909	56831068
RLUn_58473	Chr13	56840604	56840741
RLUn_58473	Chr13	56857508	56857622
RLUn_58473	Chr02	1089423	1089578
RLUn_58473	Chr02	1844357	1844507
RLUn_58473	Chr02	62006079	62006194
RLUn_44484	Chr10	24319396	24319522
RLUn_44484	Chr03	657859	657995
RLUn_44484	Chr03	38123387	38123545
RLUn_44484	Chr03	38167322	38167709
RLUn_44484	Chr03	40233957	40234083
RLUn_44484	Chr03	40241377	40241485
RLUn_44484	Chr03	40242841	40242988
RLUn_44484	Chr03	40243253	40243424
RLUn_44484	Chr03	40943667	40943814
RLUn_44484	Chr09	19863666	19864117
RLUn_44484	Chr05	3335751	3335905
RLUn_44484	Chr05	3962814	3962936
RLUn_44484	Chr05	12355224	12355330
RLUn_44484	Chr05	12396990	12397444
RLUn_44484	Chr05	60099795	60099898
RLUn_44484	Chr05	60100288	60100402
RLUn_44484	Chr05	60105398	60105841
RLUn_44484	Chr05	62246329	62246460
RLUn_44484	Chr05	62497674	62497816
RLUn_44484	Chr05	62497814	62497985
RLUn_44484	Chr11	1704473	1704696
RLUn_44484	Chr11	55131190	55131292
RLUn_44484	Chr11	55131655	55131816
RLUn_44484	Chr11	55893161	55893393
RLUn_44484	Chr08	10065406	10065539
RLUn_44484	Chr08	45492432	45492581
RLUn_44484	Chr08	56743778	56743910
RLUn_44484	Chr04	2716071	2716209
RLUn_44484	Chr04	2716672	2716794
RLUn_44484	Chr04	7656494	7656735
RLUn_44484	Chr07	9961820	9961931
RLUn_44484	Chr07	9961842	9961960
RLUn_44484	Chr07	11099300	11099521
RLUn_44484	Chr07	46760030	46760893
RLUn_44484	Chr07	46761048	46761380
RLUn_44484	Chr07	46761426	46762968
RLUn_44484	Chr07	46763063	46763802
RLUn_44484	Chr07	46763874	46764023
RLUn_44484	Chr07	46764152	46764280
RLUn_44484	Chr01	2934614	2934828
RLUn_44484	Chr01	3350489	3350620
RLUn_44484	Chr01	12420486	12420591
RLUn_44484	Chr12	3670281	3670630
RLUn_44484	Chr12	3672673	3673322
RLUn_44484	Chr12	34972402	34972555
RLUn_44484	Chr13	45542153	45542553
RLUn_44484	Chr02	2014408	2014570
RLGy_42658	Chr03	30975196	30975804
RLGy_42658	Chr06	9805203	9805712
RLGy_42658	Chr06	9818304	9818748
RLGy_42658	Chr13	55980622	55983874
RLGy_42658	Chr02	17997148	17997717
RLUn_57798	Chr05	37687258	37691464
RLGy_39495	Chr11	17499918	17505214
RLGy_39495	Chr12	32450028	32452075
RLGy_39495	Chr13	26393188	26398421
RLGy_39495	Chr02	19878920	19884071
RLGy_36412	Chr13	21931077	21932972
RLGy_36412	Chr13	21936632	21938721
RLUn_55217	Chr11	2815306	2815441
RLCo_4019	Chr09	52637867	52642930
RLCo_4019	Chr07	49765000	49769496
RLGy_31926	Chr10	26501723	26504317
RLGy_31926	Chr03	1829771	1830142
RLGy_31926	Chr09	384234	386344
RLGy_31926	Chr09	62446164	62446526
RLGy_31926	Chr11	28268332	28270958
RLGy_31926	Chr08	22079641	22079922
RLGy_31926	Chr08	26060664	26061269
RLGy_31926	Chr04	8492371	8493060
RLGy_31926	Chr01	40444574	40446274
RLGy_31926	Chr01	49650467	49651008
RLGy_31926	Chr13	32088788	32089055
RLUn_66960	Chr08	48441049	48443081
RLUn_53692	Chr11	1842684	1843732
RLCo_2243	Chr05	27324438	27324705
RLCo_2243	Chr05	27343831	27346168
RLCo_2243	Chr11	13711547	13713885
RLCo_2243	Chr11	43213354	43223057
RLCo_2243	Chr12	30994407	30994643
RLGy_32893	Chr05	47484078	47484519
RLGy_32893	Chr05	47484611	47485032
RLGy_32893	Chr11	52698321	52704928
RLGy_32893	Chr01	6303162	6304229
RLGy_32893	Chr01	6304293	6305155
RLGy_32893	Chr01	6310109	6313653
RLGy_32893	Chr02	8952784	8954085
RLGy_32893	Chr02	8954122	8954927
RLGy_40547	Chr10	23498377	23498506
RLGy_40547	Chr10	24927751	24928794
RLGy_40547	Chr10	24930585	24930847
RLGy_40547	Chr10	29569247	29571335
RLGy_40547	Chr10	37528664	37528781
RLGy_40547	Chr10	40322648	40324131
RLGy_40547	Chr03	16469009	16469124
RLGy_40547	Chr09	45051609	45051724
RLGy_40547	Chr09	62072834	62073505
RLGy_40547	Chr05	13798050	13798235
RLGy_40547	Chr05	35158723	35160625
RLGy_40547	Chr05	44668373	44668735
RLGy_40547	Chr11	16601024	16602376
RLGy_40547	Chr11	16606721	16606944
RLGy_40547	Chr11	23267591	23267710
RLGy_40547	Chr11	29198914	29200186
RLGy_40547	Chr11	32296242	32296569
RLGy_40547	Chr11	42563808	42565398
RLGy_40547	Chr11	42565410	42565725
RLGy_40547	Chr04	13917960	13918120
RLGy_40547	Chr04	25152601	25152971
RLGy_40547	Chr04	52591600	52593133
RLGy_40547	Chr07	32162352	32162588
RLGy_40547	Chr07	32163006	32163885
RLGy_40547	Chr07	32166503	32166929
RLGy_40547	Chr01	37324150	37325357
RLGy_40547	Chr01	37526304	37527318
RLGy_40547	Chr01	38874386	38874689
RLGy_40547	Chr13	17344117	17344242
RLGy_40547	Chr13	26551075	26551267
RLGy_40547	Chr13	42439351	42440766
RLGy_40547	Chr02	36961825	36961957
RLCo_4482	Chr10	19022852	19022953
RLCo_4482	Chr10	20533112	20533252
RLCo_4482	Chr10	29429863	29429987
RLCo_4482	Chr10	29566404	29567645
RLCo_4482	Chr10	29578266	29578581
RLCo_4482	Chr10	35727548	35728559
RLCo_4482	Chr10	35737923	35738086
RLCo_4482	Chr10	35737944	35738160
RLCo_4482	Chr10	35738538	35739552
RLCo_4482	Chr10	35740506	35740747
RLCo_4482	Chr10	35768885	35771218
RLCo_4482	Chr10	44470701	44470956
RLCo_4482	Chr10	45734209	45734365
RLCo_4482	Chr10	45734638	45735025
RLCo_4482	Chr10	45738330	45740485
RLCo_4482	Chr10	51499020	51499991
RLCo_4482	Chr03	13324329	13325440
RLCo_4482	Chr03	14200420	14200944
RLCo_4482	Chr03	14201099	14201594
RLCo_4482	Chr03	14203750	14205248
RLCo_4482	Chr03	14224236	14224443
RLCo_4482	Chr03	14228072	14228552
RLCo_4482	Chr03	15604294	15605139
RLCo_4482	Chr03	15756418	15757169
RLCo_4482	Chr03	25064347	25066278
RLCo_4482	Chr03	26474858	26475078
RLCo_4482	Chr03	26517540	26518323
RLCo_4482	Chr03	26517545	26518452
RLCo_4482	Chr03	26518512	26520048
RLCo_4482	Chr03	26520135	26521610
RLCo_4482	Chr03	26522493	26523689
RLCo_4482	Chr03	29837830	29837935
RLCo_4482	Chr03	29859833	29860317
RLCo_4482	Chr03	34444213	34446405
RLCo_4482	Chr09	44375643	44376978
RLCo_4482	Chr09	45663417	45663778
RLCo_4482	Chr09	54631393	54631513
RLCo_4482	Chr09	54632238	54632867
RLCo_4482	Chr09	55825536	55827724
RLCo_4482	Chr09	59274452	59276423
RLCo_4482	Chr09	59288303	59291012
RLCo_4482	Chr05	12526025	12526430
RLCo_4482	Chr05	14863937	14864121
RLCo_4482	Chr05	24729597	24730935
RLCo_4482	Chr05	26598363	26599626
RLCo_4482	Chr05	26599964	26601448
RLCo_4482	Chr05	26805042	26805569
RLCo_4482	Chr05	26969237	26970714
RLCo_4482	Chr05	26983590	26985131
RLCo_4482	Chr05	27274932	27275249
RLCo_4482	Chr05	27276743	27276930
RLCo_4482	Chr05	27311898	27312268
RLCo_4482	Chr05	28146358	28146515
RLCo_4482	Chr05	29735679	29736422
RLCo_4482	Chr05	29745748	29747177
RLCo_4482	Chr05	32549832	32549966
RLCo_4482	Chr05	32550219	32550445
RLCo_4482	Chr05	32650505	32651023
RLCo_4482	Chr05	32651287	32651601
RLCo_4482	Chr05	32657159	32657568
RLCo_4482	Chr05	32657576	32658043
RLCo_4482	Chr05	32758028	32759483
RLCo_4482	Chr05	34569102	34569384
RLCo_4482	Chr05	34914245	34914596
RLCo_4482	Chr05	45081724	45083609
RLCo_4482	Chr11	24160218	24160493
RLCo_4482	Chr11	28495049	28495398
RLCo_4482	Chr11	28498735	28499985
RLCo_4482	Chr11	28501480	28505258
RLCo_4482	Chr11	29163807	29164122
RLCo_4482	Chr11	31482263	31482499
RLCo_4482	Chr11	31617923	31618895
RLCo_4482	Chr11	32951048	32951252
RLCo_4482	Chr11	35311134	35312498
RLCo_4482	Chr11	37921702	37922723
RLCo_4482	Chr11	37938288	37939217
RLCo_4482	Chr11	37954528	37954870
RLCo_4482	Chr11	37960725	37961452
RLCo_4482	Chr11	37962021	37962237
RLCo_4482	Chr08	11521457	11521865
RLCo_4482	Chr08	18158887	18159080
RLCo_4482	Chr08	18182976	18183118
RLCo_4482	Chr08	18183111	18183392
RLCo_4482	Chr08	18183406	18185060
RLCo_4482	Chr08	18194900	18195211
RLCo_4482	Chr08	19262345	19263041
RLCo_4482	Chr08	19263378	19265296
RLCo_4482	Chr08	19266762	19267172
RLCo_4482	Chr08	19279754	19280797
RLCo_4482	Chr08	19283182	19283524
RLCo_4482	Chr08	19283733	19283930
RLCo_4482	Chr08	19290371	19290574
RLCo_4482	Chr08	21991727	21992436
RLCo_4482	Chr08	22116463	22116770
RLCo_4482	Chr08	22932917	22935200
RLCo_4482	Chr08	25652912	25653955
RLCo_4482	Chr08	25654391	25655433
RLCo_4482	Chr08	25663679	25664301
RLCo_4482	Chr08	26026169	26026526
RLCo_4482	Chr08	26026846	26027098
RLCo_4482	Chr08	26214362	26214763
RLCo_4482	Chr08	29041688	29043140
RLCo_4482	Chr08	29136582	29139442
RLCo_4482	Chr04	16642543	16642785
RLCo_4482	Chr04	16680917	16681869
RLCo_4482	Chr04	16800206	16803961
RLCo_4482	Chr04	17683580	17683724
RLCo_4482	Chr04	17683731	17684783
RLCo_4482	Chr04	19158824	19159097
RLCo_4482	Chr04	26945168	26946861
RLCo_4482	Chr04	26975309	26976309
RLCo_4482	Chr04	40064329	40065293
RLCo_4482	Chr04	40088968	40089222
RLCo_4482	Chr04	40089231	40089400
RLCo_4482	Chr04	48317768	48319824
RLCo_4482	Chr04	52259782	52261229
RLCo_4482	Chr04	52261517	52261873
RLCo_4482	Chr04	53066826	53067286
RLCo_4482	Chr07	34262454	34262579
RLCo_4482	Chr07	34275662	34278244
RLCo_4482	Chr07	36406603	36407101
RLCo_4482	Chr07	37133548	37134119
RLCo_4482	Chr07	46133660	46134152
RLCo_4482	Chr07	46138007	46138256
RLCo_4482	Chr01	27180817	27182145
RLCo_4482	Chr01	37341126	37341969
RLCo_4482	Chr01	37344852	37345228
RLCo_4482	Chr01	37352528	37353910
RLCo_4482	Chr01	37358448	37359895
RLCo_4482	Chr01	37360069	37360345
RLCo_4482	Chr01	37584696	37584852
RLCo_4482	Chr01	38248033	38248354
RLCo_4482	Chr01	38249366	38250125
RLCo_4482	Chr01	41945698	41945976
RLCo_4482	Chr01	43544797	43546349
RLCo_4482	Chr01	49798836	49800964
RLCo_4482	Chr01	49802935	49814182
RLCo_4482	Chr01	49830499	49830763
RLCo_4482	Chr01	49831054	49831491
RLCo_4482	Chr01	49839945	49840116
RLCo_4482	Chr01	50884836	50886311
RLCo_4482	Chr01	51651577	51651832
RLCo_4482	Chr01	51664159	51664898
RLCo_4482	Chr12	18324577	18325432
RLCo_4482	Chr12	18408603	18410760
RLCo_4482	Chr12	18428408	18430564
RLCo_4482	Chr12	20641252	20641672
RLCo_4482	Chr12	21523588	21523821
RLCo_4482	Chr12	21526617	21526784
RLCo_4482	Chr12	21526973	21528025
RLCo_4482	Chr12	21529223	21529814
RLCo_4482	Chr12	21531125	21531738
RLCo_4482	Chr12	21999197	21999818
RLCo_4482	Chr12	22012984	22013571
RLCo_4482	Chr12	22013757	22014781
RLCo_4482	Chr12	22030405	22030823
RLCo_4482	Chr12	22032100	22032560
RLCo_4482	Chr06	3627657	3627992
RLCo_4482	Chr06	12141071	12142702
RLCo_4482	Chr06	12147553	12148365
RLCo_4482	Chr06	12149432	12150051
RLCo_4482	Chr06	12208562	12208941
RLCo_4482	Chr06	12209389	12210007
RLCo_4482	Chr06	12672388	12673044
RLCo_4482	Chr06	15213058	15214514
RLCo_4482	Chr06	15216156	15216633
RLCo_4482	Chr06	15223986	15224302
RLCo_4482	Chr06	15224884	15227824
RLCo_4482	Chr06	15228080	15229557
RLCo_4482	Chr06	15230384	15230812
RLCo_4482	Chr06	15231482	15232534
RLCo_4482	Chr06	20448773	20449224
RLCo_4482	Chr06	22791793	22792085
RLCo_4482	Chr06	27865964	27866311
RLCo_4482	Chr06	27870285	27871026
RLCo_4482	Chr06	27879190	27879455
RLCo_4482	Chr13	10202488	10203278
RLCo_4482	Chr13	16862156	16862388
RLCo_4482	Chr13	20299589	20301240
RLCo_4482	Chr13	22395456	22397087
RLCo_4482	Chr13	24127171	24127515
RLCo_4482	Chr13	26657739	26657911
RLCo_4482	Chr13	27189438	27190794
RLCo_4482	Chr13	27203989	27205738
RLCo_4482	Chr13	27227612	27227875
RLCo_4482	Chr13	27598877	27601135
RLCo_4482	Chr13	27644162	27644572
RLCo_4482	Chr13	35789300	35790181
RLCo_4482	Chr13	42661014	42661116
RLCo_4482	Chr13	42875231	42875668
RLCo_4482	Chr02	5171879	5172527
RLCo_4482	Chr02	5183611	5185106
RLCo_4482	Chr02	19205412	19205697
RLCo_4482	Chr02	19215856	19216042
RLCo_4482	Chr02	30600421	30602728
RLCo_4482	Chr02	33229630	33230070
RLCo_4482	Chr02	36550283	36550551
RLCo_4482	Chr02	41408966	41409328
RLCo_4482	Chr02	41415076	41415961
RLCo_4482	Chr02	41416065	41416222
RLCo_4482	Chr02	41417010	41418419
RLCo_4482	Chr02	44316334	44316619
RLCo_4482	Chr02	52433966	52434176
RLGy_7660	Chr08	6157933	6158140
RLGy_7660	Chr04	57193588	57197151
RLGy_7660	Chr04	57197186	57201839
RLGy_7660	Chr13	24134812	24141251
RLCo_3782	Chr03	44964343	44965533
RLCo_3782	Chr09	6730468	6732719
RLCo_3782	Chr09	24910712	24911020
RLCo_3782	Chr04	2536064	2536839
RLGy_14278	Chr01	24693162	24693675
RLGy_14278	Chr01	24711736	24711945
RLGy_39957	Chr10	43024065	43024845
RLGy_39957	Chr10	43028459	43028890
RLGy_39957	Chr08	5616062	5616469
RLGy_39957	Chr01	29074641	29075111
RLGy_39957	Chr01	29075261	29075765
RLGy_39957	Chr01	29075905	29080205
RLGy_39957	Chr13	13884783	13893303
RLGy_39957	Chr13	13896064	13896411
RLGy_10941	Chr11	30216044	30216402
RLGy_10941	Chr12	18234744	18236023
RLGy_39193	Chr10	24167373	24178908
RLGy_39193	Chr03	21351433	21352586
RLGy_39193	Chr09	55774746	55776472
RLGy_33336	Chr09	51441619	51442444
RLGy_33336	Chr11	12331318	12331959
RLGy_33336	Chr04	50431900	50435380
RLGy_33336	Chr01	46113274	46113902
RLGy_33336	Chr06	10164336	10164546
RLUn_45246	Chr09	17823649	17824054
RLUn_45246	Chr09	21055538	21056050
RLUn_45246	Chr09	21070949	21071109
RLUn_45246	Chr09	21085055	21085158
RLUn_45246	Chr09	21090299	21091830
RLUn_45246	Chr09	21091840	21092563
RLUn_45246	Chr09	21093863	21095006
RLUn_45246	Chr05	2450321	2450649
RLUn_45246	Chr05	63694082	63694509
RLUn_45246	Chr11	894751	894861
RLUn_45246	Chr07	3756907	3757115
RLUn_45246	Chr07	55427462	55427749
RLUn_45246	Chr07	55442751	55443037
RLUn_45246	Chr01	540455	540889
RLUn_45246	Chr01	2034429	2034582
RLUn_45246	Chr01	3743928	3744035
RLUn_45246	Chr12	35213827	35213951
RLUn_45246	Chr12	35316569	35316940
RLUn_45246	Chr06	48976011	48976178
RLUn_45246	Chr06	48976734	48976907
RLUn_45246	Chr13	56614630	56617236
RLUn_45246	Chr02	2161843	2162284
RLUn_45246	Chr02	60759297	60759446
RLGy_8285	Chr09	41821397	41821903
RLGy_8285	Chr09	46101235	46101510
RLGy_8285	Chr09	46102051	46102230
RLGy_8285	Chr05	59952689	59953013
RLGy_8285	Chr08	1699985	1700657
RLGy_8285	Chr07	51159084	51159693
RLGy_8285	Chr13	14396317	14398136
RLCo_3776	Chr10	18404844	18405027
RLCo_3776	Chr10	18405360	18405520
RLCo_3776	Chr10	20532573	20532769
RLCo_3776	Chr10	20533585	20534292
RLCo_3776	Chr10	21715161	21716258
RLCo_3776	Chr10	21716290	21716420
RLCo_3776	Chr10	21737157	21737677
RLCo_3776	Chr10	25092908	25093177
RLCo_3776	Chr10	28803702	28803875
RLCo_3776	Chr10	31449995	31451060
RLCo_3776	Chr10	31451098	31451227
RLCo_3776	Chr10	33107893	33108929
RLCo_3776	Chr10	33564942	33565474
RLCo_3776	Chr10	35614892	35615993
RLCo_3776	Chr10	35617077	35617243
RLCo_3776	Chr10	35617701	35617989
RLCo_3776	Chr10	35924829	35924934
RLCo_3776	Chr10	37102620	37103683
RLCo_3776	Chr10	37103730	37103863
RLCo_3776	Chr10	44471915	44472485
RLCo_3776	Chr10	51449412	51449934
RLCo_3776	Chr10	51450316	51451126
RLCo_3776	Chr10	55705445	55705618
RLCo_3776	Chr10	55705949	55706089
RLCo_3776	Chr03	17550925	17551032
RLCo_3776	Chr03	22503974	22505364
RLCo_3776	Chr03	23683672	23686835
RLCo_3776	Chr03	29835097	29835199
RLCo_3776	Chr09	54249625	54251082
RLCo_3776	Chr09	54256836	54257431
RLCo_3776	Chr09	62849021	62850041
RLCo_3776	Chr09	62850462	62850663
RLCo_3776	Chr05	17944976	17945956
RLCo_3776	Chr05	18834983	18835376
RLCo_3776	Chr05	29698296	29699492
RLCo_3776	Chr05	29857836	29858797
RLCo_3776	Chr05	37463144	37463253
RLCo_3776	Chr05	37492702	37493680
RLCo_3776	Chr05	38279956	38281071
RLCo_3776	Chr05	38281141	38281293
RLCo_3776	Chr05	45078300	45078915
RLCo_3776	Chr05	45080078	45080436
RLCo_3776	Chr11	61556046	61556362
RLCo_3776	Chr08	11504435	11505911
RLCo_3776	Chr08	26216398	26217166
RLCo_3776	Chr08	26219584	26221485
RLCo_3776	Chr04	16043676	16043906
RLCo_3776	Chr04	16045671	16045785
RLCo_3776	Chr04	20832158	20832485
RLCo_3776	Chr04	20833227	20833517
RLCo_3776	Chr04	20833974	20834107
RLCo_3776	Chr04	20834088	20835197
RLCo_3776	Chr04	26948813	26949210
RLCo_3776	Chr04	26992172	26992641
RLCo_3776	Chr04	28151033	28151217
RLCo_3776	Chr07	30531497	30531663
RLCo_3776	Chr07	30545228	30545449
RLCo_3776	Chr07	30547184	30547385
RLCo_3776	Chr07	30547557	30547906
RLCo_3776	Chr07	37353443	37353789
RLCo_3776	Chr07	38339964	38340147
RLCo_3776	Chr07	38359516	38360600
RLCo_3776	Chr07	38360638	38360789
RLCo_3776	Chr07	38909746	38909935
RLCo_3776	Chr01	35387196	35387780
RLCo_3776	Chr01	35394002	35395056
RLCo_3776	Chr01	41731681	41732258
RLCo_3776	Chr01	48290025	48290580
RLCo_3776	Chr01	51127480	51127638
RLCo_3776	Chr12	21991605	21992861
RLCo_3776	Chr06	24016422	24016550
RLCo_3776	Chr06	28141857	28143048
RLCo_3776	Chr02	29852362	29852665
RLCo_3776	Chr02	29898916	29899593
RLCo_3776	Chr02	29900303	29900449
RLCo_3776	Chr02	29901494	29903939
RLCo_3776	Chr02	40860781	40872199
RLCo_3776	Chr02	40872200	40872614
RLCo_3776	Chr02	40899077	40899466
RLCo_3776	Chr02	40899459	40899876
RLCo_3776	Chr02	42465219	42465505
RLUn_73075	Chr10	810264	810379
RLUn_73075	Chr10	810547	810683
RLUn_73075	Chr10	18751011	18751165
RLUn_73075	Chr10	18751259	18751409
RLUn_73075	Chr09	15061972	15062160
RLUn_73075	Chr09	15062375	15062648
RLUn_73075	Chr09	27235342	27235466
RLUn_73075	Chr09	27235557	27235718
RLUn_73075	Chr09	41929895	41930288
RLUn_73075	Chr09	56294919	56297015
RLUn_73075	Chr09	56298474	56299216
RLUn_73075	Chr09	56299284	56304638
RLUn_73075	Chr05	3699901	3700047
RLUn_73075	Chr05	3700195	3700394
RLUn_73075	Chr05	5071757	5071897
RLUn_73075	Chr05	5079684	5079813
RLUn_73075	Chr05	8359897	8360058
RLUn_73075	Chr05	8386833	8386989
RLUn_73075	Chr05	8387057	8387455
RLUn_73075	Chr05	32877639	32878012
RLUn_73075	Chr05	32878080	32878257
RLUn_73075	Chr11	5556799	5559169
RLUn_73075	Chr08	34355330	34355526
RLUn_73075	Chr08	35213781	35213954
RLUn_73075	Chr08	47386235	47386813
RLUn_73075	Chr08	53318319	53318518
RLUn_73075	Chr04	1202629	1202946
RLUn_73075	Chr04	50186278	50188662
RLUn_73075	Chr07	2158803	2158946
RLUn_73075	Chr07	11068678	11069061
RLUn_73075	Chr07	11069154	11069306
RLUn_73075	Chr07	16985059	16985287
RLUn_73075	Chr07	17017420	17017551
RLUn_73075	Chr01	16357051	16357245
RLUn_73075	Chr12	27444442	27444633
RLUn_73075	Chr12	27444633	27444833
RLUn_73075	Chr12	32865027	32865163
RLUn_73075	Chr06	11659089	11659220
RLUn_73075	Chr06	14024900	14028440
RLUn_73075	Chr13	25671251	25671678
RLUn_73075	Chr02	34014016	34014213
RLUn_73075	Chr02	57469387	57469563
RLUn_73075	Chr02	57469588	57469786
RLGy_38764	Chr10	18855422	18858222
RLGy_38764	Chr09	30846301	30846897
RLGy_38764	Chr08	38704880	38706019
RLGy_38764	Chr08	38706020	38717371
RLGy_38764	Chr08	38717684	38718644
RLGy_38764	Chr04	45463740	45466177
RLGy_38764	Chr04	45480172	45483088
RLGy_38764	Chr07	54728062	54729357
RLGy_38764	Chr13	3458323	3458851
RLGy_38764	Chr02	20572968	20573845
RLCo_2763	Chr05	4561015	4561719
RLCo_2763	Chr08	12627428	12628689
RLCo_2763	Chr08	18049693	18049973
RLUn_63876	Chr13	3914255	3916756
RLCo_2863	Chr07	52759304	52759459
RLCo_2863	Chr07	52760472	52760575
RLCo_2863	Chr07	56923492	56923880
RLCo_2863	Chr07	56924773	56926053
RLCo_2863	Chr07	56927517	56927742
RLCo_2863	Chr07	56927743	56930729
RLCo_2863	Chr07	56955756	56957348
RLCo_2863	Chr07	56961967	56965779
RLCo_2863	Chr07	56970065	56971103
RLCo_2863	Chr07	56984389	56986887
RLCo_2863	Chr07	56994480	56996843
RLCo_2863	Chr07	56996865	56997191
RLCo_2863	Chr07	56997318	56999891
RLCo_2863	Chr07	56999906	57000006
RLCo_2863	Chr07	57007655	57008088
RLCo_2863	Chr07	57013394	57019559
RLCo_2863	Chr07	57024853	57025073
RLCo_2863	Chr07	57027829	57030208
RLCo_2863	Chr07	57030220	57030537
RLCo_2863	Chr07	57030662	57033307
RLCo_2863	Chr07	57033322	57033422
RLCo_2863	Chr07	57048938	57050308
RLCo_2863	Chr07	57050871	57053543
RLCo_2863	Chr07	57076469	57076871
RLCo_2863	Chr07	57076870	57079125
RLCo_2863	Chr07	57080643	57081049
RLCo_2863	Chr07	57081081	57081181
RLCo_2863	Chr07	57214333	57214651
RLCo_2863	Chr07	57214681	57215592
RLCo_2863	Chr07	57216055	57216440
RLCo_2863	Chr07	57216463	57217543
RLCo_2863	Chr07	57222412	57223615
RLCo_2863	Chr07	57228685	57234886
RLCo_2863	Chr07	57234900	57235742
RLCo_2863	Chr07	57235757	57236572
RLCo_2863	Chr07	57237043	57237182
RLCo_2863	Chr07	57237229	57237789
RLCo_2863	Chr07	57240217	57240590
RLCo_2863	Chr07	57241097	57243148
RLCo_2863	Chr07	57243712	57246371
RLCo_2863	Chr07	57249118	57249311
RLCo_2863	Chr07	57257708	57258324
RLCo_2863	Chr07	57275945	57277851
RLCo_2863	Chr07	57480019	57480617
RLCo_2863	Chr07	57544186	57544290
RLCo_2863	Chr07	57624853	57625159
RLCo_2863	Chr07	57629381	57630128
RLCo_2863	Chr07	57632870	57633829
RLCo_2863	Chr07	57637071	57637459
RLCo_2863	Chr07	57639897	57640996
RLCo_2863	Chr07	57643417	57643670
RLCo_2863	Chr07	57643953	57644239
RLCo_2863	Chr07	57645060	57645429
RLCo_2863	Chr07	57663277	57663474
RLUn_43514	Chr10	1352960	1353066
RLUn_43514	Chr03	626347	626543
RLUn_43514	Chr09	3934358	3934539
RLUn_43514	Chr05	408249	408452
RLUn_43514	Chr05	862766	865936
RLUn_43514	Chr05	865937	866244
RLUn_43514	Chr07	58604637	58604909
RLUn_43514	Chr07	58651594	58651752
RLUn_43514	Chr01	518632	518882
RLUn_43514	Chr06	49747935	49748150
RLUn_43514	Chr13	57934555	57934718
RLUn_65477	Chr09	25968214	25968443
RLUn_65477	Chr09	25968459	25968613
RLUn_65477	Chr09	25985205	25985726
RLUn_65477	Chr05	19304946	19305078
RLUn_65477	Chr05	19305180	19305417
RLUn_65477	Chr08	56470027	56470642
RLUn_65477	Chr07	23548737	23549033
RLUn_65477	Chr07	23565327	23566748
RLGy_27785	Chr10	32288376	32288491
RLGy_12977	Chr08	29181277	29187062
RLGy_32630	Chr01	12946195	12946356
RLGy_32630	Chr01	12946399	12947367
RLGy_36750	Chr05	56962198	56963595
RLGy_36750	Chr11	14762685	14762822
RLGy_36750	Chr07	17261653	17262052
RLGy_36750	Chr07	17262100	17262287
RLGy_36750	Chr07	17272965	17273356
RLGy_36750	Chr07	17273382	17274768
RLGy_36750	Chr01	20710804	20711860
RLGy_36750	Chr01	20712136	20719739
RLGy_36750	Chr01	20720410	20721488
RLGy_36750	Chr13	44911888	44912439
RLGy_31892	Chr10	8777397	8777696
RLGy_31892	Chr10	8777752	8777958
RLGy_31892	Chr10	40032245	40035030
RLGy_31892	Chr10	56543952	56544070
RLGy_31892	Chr03	7648418	7650840
RLGy_31892	Chr03	7661235	7667647
RLGy_31892	Chr03	7668910	7669010
RLGy_31892	Chr03	7675564	7675894
RLGy_31892	Chr03	10498554	10499383
RLGy_31892	Chr03	10510706	10510816
RLGy_31892	Chr03	10511991	10513139
RLGy_31892	Chr03	10515359	10515519
RLGy_31892	Chr03	10515503	10515767
RLGy_31892	Chr09	20401466	20401585
RLGy_31892	Chr09	20402793	20404070
RLGy_31892	Chr09	44670170	44672933
RLGy_31892	Chr09	46019704	46019833
RLGy_31892	Chr09	46098150	46101000
RLGy_31892	Chr09	47957638	47957742
RLGy_31892	Chr09	47962844	47963384
RLGy_31892	Chr09	47990816	47992837
RLGy_31892	Chr09	48030956	48031103
RLGy_31892	Chr09	48031807	48031921
RLGy_31892	Chr09	54726605	54726807
RLGy_31892	Chr09	54733262	54733662
RLGy_31892	Chr05	46582691	46583787
RLGy_31892	Chr05	52889693	52889954
RLGy_31892	Chr05	52900833	52903634
RLGy_31892	Chr11	15255417	15255637
RLGy_31892	Chr11	15255933	15257223
RLGy_31892	Chr11	27874462	27874575
RLGy_31892	Chr11	27875450	27876115
RLGy_31892	Chr11	29325193	29327966
RLGy_31892	Chr11	43561749	43562467
RLGy_31892	Chr11	43565587	43565838
RLGy_31892	Chr11	43566134	43566241
RLGy_31892	Chr11	52088826	52088932
RLGy_31892	Chr11	52091764	52092012
RLGy_31892	Chr08	2548467	2549103
RLGy_31892	Chr08	2549334	2549494
RLGy_31892	Chr08	2551553	2551822
RLGy_31892	Chr04	33839144	33839336
RLGy_31892	Chr04	38900033	38900290
RLGy_31892	Chr07	18525354	18525509
RLGy_31892	Chr07	22585616	22586491
RLGy_31892	Chr07	23742927	23743578
RLGy_31892	Chr07	39881547	39882219
RLGy_31892	Chr01	14650404	14651564
RLGy_31892	Chr01	23965656	23965921
RLGy_31892	Chr01	40426057	40426218
RLGy_31892	Chr01	40426857	40427077
RLGy_31892	Chr01	40427407	40428698
RLGy_31892	Chr01	40435605	40435798
RLGy_31892	Chr12	6764852	6765907
RLGy_31892	Chr12	11089524	11089705
RLGy_31892	Chr12	11089947	11090112
RLGy_31892	Chr06	2035725	2038452
RLGy_31892	Chr06	17335934	17336038
RLGy_31892	Chr06	17336283	17336505
RLGy_31892	Chr06	19611570	19611797
RLGy_31892	Chr06	21394251	21394399
RLGy_31892	Chr06	21437125	21439898
RLGy_31892	Chr06	21447013	21447292
RLGy_31892	Chr06	24167136	24167339
RLGy_31892	Chr06	30452139	30452305
RLGy_31892	Chr13	43470113	43472904
RLGy_31892	Chr02	3952809	3955536
RLGy_31892	Chr02	25989001	25990695
RLGy_31892	Chr02	25990177	25990874
RLGy_31892	Chr02	25991042	25992147
RLGy_31892	Chr02	25992267	25992486
RLGy_31892	Chr02	39916126	39916283
RLGy_31892	Chr02	39916405	39917004
RLGy_31892	Chr02	39917015	39918056
RLGy_31892	Chr02	41405587	41406556
RLUn_72316	Chr03	31981829	31981934
RLUn_72316	Chr11	5891601	5894742
RLUn_72316	Chr01	34514349	34514449
RLUn_72316	Chr01	42320818	42327931
RLUn_72316	Chr01	42328215	42328394
RLUn_72316	Chr13	15872722	15875396
RLUn_72316	Chr13	29175956	29176077
RLUn_72316	Chr02	21698870	21698974
RLUn_72316	Chr02	37698896	37699032
RLUn_62640	Chr07	6065300	6065573
RLUn_62640	Chr07	6065629	6065893
RLUn_62640	Chr07	6079365	6094766
RLUn_72457	Chr03	11153865	11156921
RLUn_72457	Chr09	46155090	46157391
RLUn_72457	Chr12	11762206	11762537
RLUn_72457	Chr06	2031060	2032040
RLUn_72457	Chr06	2032115	2033074
RLUn_72457	Chr06	2069978	2070194
RLUn_72457	Chr13	33422654	33424604
RLUn_72457	Chr02	33275960	33278378
RLUn_72457	Chr02	33305869	33307977
RLUn_72457	Chr02	51666304	51666919
RLGy_15444	Chr07	20372711	20372878
RLGy_15444	Chr13	39707751	39708544
RLUn_61587	Chr06	10750602	10752761
RLCo_5973	Chr09	20563116	20567555
RLGy_31796	Chr10	23089515	23089643
RLGy_31796	Chr10	34704299	34705449
RLGy_31796	Chr10	56612323	56613670
RLGy_31796	Chr03	41507346	41507598
RLGy_31796	Chr05	5430051	5430170
RLGy_31796	Chr05	45880173	45889894
RLGy_31796	Chr05	45926604	45927949
RLGy_31796	Chr11	59678412	59678582
RLGy_31796	Chr11	59679921	59683879
RLGy_31796	Chr13	13692064	13696120
RLGy_32892	Chr10	56097798	56099013
RLGy_32892	Chr10	56099059	56100222
RLGy_32892	Chr10	56731565	56732606
RLGy_32892	Chr10	60040838	60041346
RLGy_32892	Chr09	20330934	20331450
RLGy_32892	Chr09	20331480	20332350
RLGy_32892	Chr05	5431812	5432671
RLGy_32892	Chr05	9892377	9893829
RLGy_32892	Chr05	58075168	58075733
RLGy_32892	Chr06	36067582	36069632
RLGy_32892	Chr13	44071197	44073177
RLGy_32892	Chr13	55913850	55914377
RLGy_32892	Chr02	20100101	20101662
RLGy_32892	Chr02	59782310	59783250
RLGy_40657	Chr03	10629535	10632026
RLUn_47096	Chr05	4203050	4204726
RLUn_47096	Chr05	4204723	4206450
RLUn_47096	Chr05	4206478	4207695
RLUn_47096	Chr05	4208071	4208324
RLUn_47096	Chr05	4211634	4211874
RLUn_47096	Chr08	51916576	51916972
RLUn_47096	Chr08	51960564	51960693
RLGy_33465	Chr10	42570184	42570498
RLGy_33465	Chr05	7838065	7838336
RLGy_33465	Chr11	35144336	35149876
RLGy_33465	Chr04	25323227	25323604
RLGy_33465	Chr04	47987148	47987760
RLGy_33465	Chr04	47990757	47992003
RLGy_33465	Chr07	37330573	37331613
RLUn_45236	Chr11	4341217	4341949
RLUn_45236	Chr11	4342343	4344586
RLUn_45236	Chr12	19772041	19774203
RLGy_39701	Chr05	33587553	33587733
RLGy_39701	Chr11	44648593	44649461
RLGy_39701	Chr11	44649500	44656057
RLGy_39701	Chr02	22785502	22785712
RLGy_39701	Chr02	57140327	57142841
RLUn_45019	Chr09	12533185	12533455
RLGy_36685	Chr10	52700024	52700175
RLGy_36685	Chr08	37150533	37150672
RLGy_36685	Chr04	29104145	29104336
RLGy_36685	Chr01	1924039	1924155
RLGy_36685	Chr01	1924948	1925230
RLGy_36685	Chr01	1926813	1933451
RLGy_36685	Chr01	1933481	1934019
RLGy_36685	Chr01	1970100	1970231
RLGy_36685	Chr13	54900707	54900841
RLUn_73024	Chr10	10656599	10658237
RLUn_73024	Chr10	20779855	20783513
RLUn_73024	Chr03	17284531	17287168
RLUn_73024	Chr09	38899342	38899774
RLUn_73024	Chr09	38908743	38913480
RLUn_73024	Chr09	38913489	38913725
RLUn_73024	Chr05	41179223	41179459
RLUn_73024	Chr05	41179468	41180114
RLUn_73024	Chr05	41180115	41183072
RLUn_73024	Chr05	41183073	41183934
RLUn_73024	Chr07	20207320	20207783
RLUn_73024	Chr01	34161675	34164316
RLUn_73024	Chr13	24532214	24532398
RLUn_73024	Chr13	29000911	29001108
RLGy_34057	Chr11	12488229	12488662
RLGy_34057	Chr11	12489405	12493269
RLGy_34057	Chr11	12493278	12494045
RLGy_34057	Chr04	61842224	61844201
RLGy_34057	Chr01	8215248	8215399
RLGy_34057	Chr01	42092938	42093289
RLGy_33587	Chr03	40939438	40940315
RLGy_33587	Chr05	41088303	41090937
RLGy_33587	Chr11	59916079	59918734
RLGy_33587	Chr11	59918769	59919337
RLGy_33587	Chr11	59919356	59924457
RLGy_33587	Chr08	14541654	14544176
RLGy_33587	Chr04	9075616	9078201
RLGy_33587	Chr04	28104060	28104795
RLGy_33587	Chr04	28105013	28105759
RLGy_33587	Chr07	36221612	36224241
RLGy_33587	Chr07	38133897	38135119
RLGy_33587	Chr07	38135156	38136522
RLGy_33587	Chr01	5788870	5789317
RLGy_33587	Chr01	36423267	36425865
RLGy_33587	Chr13	5116498	5118008
RLGy_33587	Chr13	22994487	22997137
RLGy_33587	Chr02	8427670	8430274
RLGy_32871	Chr05	16988540	16991599
RLGy_32871	Chr08	43280383	43280582
RLGy_32871	Chr04	41501035	41503492
RLGy_32871	Chr07	36191287	36191402
RLGy_32871	Chr01	11657796	11660261
RLGy_32871	Chr01	22721196	22721312
RLGy_32871	Chr01	22739068	22739628
RLGy_32871	Chr01	26140887	26141067
RLGy_32871	Chr01	39452811	39460170
RLGy_32871	Chr01	39462351	39462905
RLGy_32871	Chr01	52752715	52752905
RLGy_32871	Chr01	52788323	52788527
RLGy_32871	Chr13	9612369	9612644
RLGy_32871	Chr13	35480170	35480633
RLGy_32871	Chr13	35529550	35530339
RLGy_32871	Chr02	40229347	40231679
RLGy_32871	Chr02	52020041	52020808
RLUn_44342	Chr12	33399013	33399257
RLUn_44342	Chr13	54079968	54080440
RLGy_41890	Chr03	7779253	7789717
RLGy_41890	Chr03	32382980	32396036
RLGy_41890	Chr08	12872937	12889337
RLGy_41890	Chr08	34389352	34391781
RLGy_41890	Chr04	9854534	9870380
RLGy_41890	Chr04	52472773	52477710
RLGy_41890	Chr07	21680531	21681119
RLGy_41890	Chr02	10323434	10334219
RLGy_41890	Chr02	47750254	47766135
RLGy_41890	Chr02	47766171	47767461
RLUn_66605	Chr02	48973261	48976781
RLGy_36423	Chr10	27708639	27708744
RLGy_36423	Chr10	34144063	34144955
RLGy_36423	Chr10	34154428	34154699
RLGy_36423	Chr10	34211212	34211872
RLGy_36423	Chr10	39119433	39120702
RLGy_36423	Chr10	41770387	41771469
RLGy_36423	Chr10	52970151	52970504
RLGy_36423	Chr03	14334325	14335452
RLGy_36423	Chr03	14336392	14337491
RLGy_36423	Chr03	15339649	15339913
RLGy_36423	Chr03	21989011	21989858
RLGy_36423	Chr03	21989890	21990010
RLGy_36423	Chr03	22535183	22535542
RLGy_36423	Chr09	31040005	31040631
RLGy_36423	Chr05	24775849	24776877
RLGy_36423	Chr05	27216164	27216364
RLGy_36423	Chr05	28682072	28682488
RLGy_36423	Chr05	28682749	28683712
RLGy_36423	Chr05	30338669	30339219
RLGy_36423	Chr05	30419306	30419807
RLGy_36423	Chr05	30433863	30434918
RLGy_36423	Chr05	49779497	49779995
RLGy_36423	Chr05	52213956	52214129
RLGy_36423	Chr11	13773427	13774059
RLGy_36423	Chr11	13793294	13793948
RLGy_36423	Chr11	13796157	13796678
RLGy_36423	Chr11	35259590	35259815
RLGy_36423	Chr11	38944282	38944677
RLGy_36423	Chr08	5156041	5156242
RLGy_36423	Chr08	10401313	10401424
RLGy_36423	Chr08	17584788	17585271
RLGy_36423	Chr08	25198571	25199146
RLGy_36423	Chr08	25199158	25199388
RLGy_36423	Chr08	25199643	25199946
RLGy_36423	Chr08	25777673	25777870
RLGy_36423	Chr08	25778304	25778415
RLGy_36423	Chr08	28834057	28834157
RLGy_36423	Chr08	29625989	29626544
RLGy_36423	Chr08	30042901	30044098
RLGy_36423	Chr08	30044093	30045772
RLGy_36423	Chr08	32203200	32203572
RLGy_36423	Chr08	32222412	32222818
RLGy_36423	Chr04	11207306	11207420
RLGy_36423	Chr04	26309231	26309339
RLGy_36423	Chr04	26348827	26349682
RLGy_36423	Chr04	27197399	27197602
RLGy_36423	Chr04	37652346	37653841
RLGy_36423	Chr04	47107806	47108024
RLGy_36423	Chr07	21101539	21101691
RLGy_36423	Chr07	25596913	25597159
RLGy_36423	Chr07	32849753	32849945
RLGy_36423	Chr07	36543386	36543869
RLGy_36423	Chr07	36544468	36544649
RLGy_36423	Chr07	43526343	43526769
RLGy_36423	Chr07	46143114	46143728
RLGy_36423	Chr01	11694901	11695204
RLGy_36423	Chr01	20345750	20345938
RLGy_36423	Chr01	20347533	20348009
RLGy_36423	Chr01	32335439	32335540
RLGy_36423	Chr01	38757463	38757670
RLGy_36423	Chr12	16689890	16690076
RLGy_36423	Chr12	18154049	18154267
RLGy_36423	Chr12	19821543	19821968
RLGy_36423	Chr12	21055204	21055349
RLGy_36423	Chr12	21695788	21696094
RLGy_36423	Chr06	4383972	4384148
RLGy_36423	Chr06	4384151	4385440
RLGy_36423	Chr06	8507462	8508455
RLGy_36423	Chr06	17988945	17989673
RLGy_36423	Chr06	24409744	24409938
RLGy_36423	Chr06	24410303	24410491
RLGy_36423	Chr13	16477691	16478184
RLGy_36423	Chr13	25686500	25687794
RLGy_36423	Chr13	25797759	25798341
RLGy_36423	Chr13	25923988	25924456
RLGy_36423	Chr13	27023211	27023333
RLGy_36423	Chr13	30143050	30144262
RLGy_36423	Chr13	30145191	30145667
RLGy_36423	Chr13	53128897	53129217
RLGy_36423	Chr02	5128072	5128224
RLGy_36423	Chr02	15807424	15807916
RLGy_36423	Chr02	15808421	15808759
RLGy_36423	Chr02	24146209	24146447
RLGy_36423	Chr02	29126147	29126261
RLGy_36423	Chr02	29127864	29128634
RLGy_36423	Chr02	29707108	29707969
RLGy_36423	Chr02	30314583	30315833
RLGy_36423	Chr02	33523310	33524916
RLGy_36423	Chr02	33525933	33526251
RLGy_36423	Chr02	33526275	33526530
RLGy_36423	Chr02	36705860	36705985
RLGy_36423	Chr02	36736586	36736710
RLGy_36423	Chr02	37033990	37034989
RLGy_36423	Chr02	38865990	38866480
RLGy_36423	Chr02	44262878	44263068
RLGy_36423	Chr02	48493258	48494107
RLGy_32362	Chr10	24108314	24109746
RLGy_32362	Chr10	24114002	24114739
RLGy_32362	Chr10	37599534	37600900
RLGy_32362	Chr09	19771828	19772139
RLGy_32362	Chr09	20231506	20232209
RLGy_32362	Chr11	36771161	36771900
RLGy_32362	Chr08	39316400	39317067
RLGy_32362	Chr08	39317245	39317404
RLGy_32362	Chr04	5130016	5130131
RLGy_32362	Chr04	5156678	5157379
RLGy_32362	Chr04	42607728	42607910
RLGy_32362	Chr04	42607755	42608804
RLGy_32362	Chr04	43531836	43532512
RLGy_32362	Chr04	43532822	43533097
RLGy_32362	Chr01	45979909	45980244
RLGy_32362	Chr13	39447349	39448396
RLGy_32362	Chr02	6747269	6747562
RLGy_32362	Chr02	37282849	37283186
RLGy_32362	Chr02	37300854	37301262
RLGy_32980	Chr10	33357522	33357744
RLGy_32980	Chr09	43991163	43993479
RLGy_32980	Chr05	35563609	35565676
RLGy_32980	Chr05	51337685	51340157
RLGy_32980	Chr05	55561955	55564515
RLGy_32980	Chr05	55633505	55633918
RLGy_32980	Chr05	55633919	55636786
RLGy_32980	Chr04	15406019	15408879
RLGy_32980	Chr04	15415866	15419977
RLGy_32980	Chr07	37336543	37340250
RLGy_32980	Chr06	1861728	1864747
RLGy_32980	Chr13	22674706	22675638
RLGy_32980	Chr13	22678305	22679993
RLGy_32980	Chr13	22704914	22705657
RLGy_40665	Chr10	45869269	45870353
RLGy_40665	Chr03	43865366	43865506
RLGy_40665	Chr09	69137353	69137469
RLGy_40665	Chr04	38673295	38673411
RLGy_40665	Chr01	34526731	34527093
RLGy_40665	Chr12	8113672	8113796
RLGy_40665	Chr02	4196544	4197637
RLGy_39549	Chr11	26379392	26389277
RLUn_67557	Chr01	29835418	29837993
RLUn_67557	Chr06	47478250	47478511
RLUn_70682	Chr04	6982913	6987580
RLGy_24588	Chr11	34108074	34108744
RLGy_24588	Chr11	34108745	34111731
RLGy_24588	Chr11	34111732	34111943
RLGy_24588	Chr01	23737434	23738242
RLGy_39626	Chr05	37967085	37968016
RLGy_39626	Chr11	35972879	35982856
RLGy_39626	Chr04	45865262	45865784
RLCo_5173	Chr10	17415714	17416206
RLCo_5173	Chr10	17416313	17416594
RLCo_5173	Chr10	20784198	20784450
RLCo_5173	Chr10	25059569	25060778
RLCo_5173	Chr10	27366889	27368474
RLCo_5173	Chr10	27369710	27370649
RLCo_5173	Chr10	28102836	28103318
RLCo_5173	Chr10	28772920	28786615
RLCo_5173	Chr10	31976363	31976595
RLCo_5173	Chr10	35944709	35945793
RLCo_5173	Chr10	36323475	36325025
RLCo_5173	Chr10	36910493	36913268
RLCo_5173	Chr10	45717295	45717412
RLCo_5173	Chr10	46922569	46922811
RLCo_5173	Chr10	46928882	46932086
RLCo_5173	Chr10	46932810	46933066
RLCo_5173	Chr10	46933087	46935230
RLCo_5173	Chr03	12937559	12940213
RLCo_5173	Chr03	20753151	20756276
RLCo_5173	Chr03	22495228	22495480
RLCo_5173	Chr03	22497108	22497741
RLCo_5173	Chr03	22505379	22506437
RLCo_5173	Chr03	22958104	22961430
RLCo_5173	Chr03	24716148	24718632
RLCo_5173	Chr03	25393646	25393911
RLCo_5173	Chr03	30830634	30831894
RLCo_5173	Chr03	34096396	34099753
RLCo_5173	Chr03	35335025	35337435
RLCo_5173	Chr03	35337498	35337792
RLCo_5173	Chr09	44515852	44515955
RLCo_5173	Chr09	45114402	45114655
RLCo_5173	Chr09	45405271	45405973
RLCo_5173	Chr09	45406456	45406652
RLCo_5173	Chr09	45428366	45429449
RLCo_5173	Chr09	45432519	45434809
RLCo_5173	Chr09	56844100	56845115
RLCo_5173	Chr09	58384661	58385809
RLCo_5173	Chr09	60320684	60320912
RLCo_5173	Chr09	60320915	60321320
RLCo_5173	Chr09	64665218	64667753
RLCo_5173	Chr05	23886676	23889412
RLCo_5173	Chr05	24748496	24750474
RLCo_5173	Chr05	25773618	25775834
RLCo_5173	Chr05	25787047	25788932
RLCo_5173	Chr05	25800554	25800691
RLCo_5173	Chr05	28151713	28155063
RLCo_5173	Chr05	30880402	30881311
RLCo_5173	Chr05	31533997	31534514
RLCo_5173	Chr05	31550542	31550757
RLCo_5173	Chr05	35167034	35170408
RLCo_5173	Chr05	38866940	38870298
RLCo_5173	Chr05	38901645	38902794
RLCo_5173	Chr05	39956120	39956580
RLCo_5173	Chr05	40537873	40538589
RLCo_5173	Chr05	40541001	40541797
RLCo_5173	Chr05	40544356	40545455
RLCo_5173	Chr05	41177373	41177473
RLCo_5173	Chr05	46185176	46188533
RLCo_5173	Chr11	14774209	14774681
RLCo_5173	Chr11	26962774	26963228
RLCo_5173	Chr11	26986602	26989972
RLCo_5173	Chr11	26991189	26991335
RLCo_5173	Chr11	27883158	27883974
RLCo_5173	Chr11	55001548	55001821
RLCo_5173	Chr08	5720996	5724345
RLCo_5173	Chr08	13217322	13217578
RLCo_5173	Chr08	16575167	16575324
RLCo_5173	Chr08	19282315	19282785
RLCo_5173	Chr08	26225640	26228513
RLCo_5173	Chr08	27094926	27095049
RLCo_5173	Chr08	31152799	31156110
RLCo_5173	Chr04	16036174	16037966
RLCo_5173	Chr04	19118772	19122888
RLCo_5173	Chr04	20247013	20248024
RLCo_5173	Chr04	22311246	22312133
RLCo_5173	Chr04	25178079	25180682
RLCo_5173	Chr04	25679147	25679812
RLCo_5173	Chr04	25679817	25680258
RLCo_5173	Chr04	25680554	25680744
RLCo_5173	Chr04	25702189	25702315
RLCo_5173	Chr04	25705195	25708555
RLCo_5173	Chr04	26305898	26307651
RLCo_5173	Chr04	28325035	28328378
RLCo_5173	Chr04	31003291	31004156
RLCo_5173	Chr04	37681519	37682291
RLCo_5173	Chr04	37682271	37684472
RLCo_5173	Chr04	41272505	41275851
RLCo_5173	Chr04	47767222	47767430
RLCo_5173	Chr04	47768323	47768452
RLCo_5173	Chr04	47770088	47771872
RLCo_5173	Chr04	47771903	47773301
RLCo_5173	Chr07	16311200	16311723
RLCo_5173	Chr01	28066078	28069406
RLCo_5173	Chr01	33169018	33169612
RLCo_5173	Chr01	33173360	33176007
RLCo_5173	Chr01	35714743	35718073
RLCo_5173	Chr01	40943302	40944101
RLCo_5173	Chr01	40944135	40944693
RLCo_5173	Chr01	43530174	43531333
RLCo_5173	Chr01	51127489	51127997
RLCo_5173	Chr12	15952419	15953901
RLCo_5173	Chr12	21557328	21557542
RLCo_5173	Chr12	25272193	25272857
RLCo_5173	Chr12	25272862	25273335
RLCo_5173	Chr12	25273460	25273691
RLCo_5173	Chr06	15539344	15539582
RLCo_5173	Chr06	15544117	15544351
RLCo_5173	Chr06	15569556	15569869
RLCo_5173	Chr06	15569911	15570111
RLCo_5173	Chr06	15577376	15578595
RLCo_5173	Chr06	15584974	15586029
RLCo_5173	Chr06	15587519	15587632
RLCo_5173	Chr06	18618305	18618433
RLCo_5173	Chr06	18650529	18653861
RLCo_5173	Chr13	9797327	9798294
RLCo_5173	Chr13	9798331	9798927
RLCo_5173	Chr13	9798967	9799099
RLCo_5173	Chr13	10699110	10701534
RLCo_5173	Chr13	10712355	10712595
RLCo_5173	Chr13	10716230	10716495
RLCo_5173	Chr13	16704479	16704944
RLCo_5173	Chr13	16705369	16706235
RLCo_5173	Chr13	16708922	16709249
RLCo_5173	Chr13	27893602	27894443
RLCo_5173	Chr13	27940002	27940157
RLCo_5173	Chr13	30096603	30099713
RLCo_5173	Chr02	6285256	6288545
RLCo_5173	Chr02	6620629	6623165
RLCo_5173	Chr02	17577913	17580129
RLCo_5173	Chr02	42429831	42433763
RLCo_5173	Chr02	45284607	45287935
RLGy_15330	Chr10	15580950	15582457
RLGy_15330	Chr03	6717121	6717351
RLGy_15330	Chr08	14822575	14822823
RLGy_15330	Chr04	41284247	41284409
RLGy_21089	Chr13	55917512	55919377
RLGy_32050	Chr09	51190078	51191424
RLGy_32050	Chr09	51191655	51191815
RLGy_32050	Chr09	51192128	51193227
RLGy_32050	Chr06	8807432	8808828
RLGy_6839	Chr09	3381764	3382262
RLGy_6839	Chr09	11712492	11713622
RLGy_6839	Chr05	53470735	53473260
RLGy_6839	Chr11	29859424	29860178
RLGy_6839	Chr08	7960961	7962153
RLGy_6839	Chr07	20743470	20743861
RLGy_6839	Chr07	29870957	29871459
RLGy_6839	Chr06	23096618	23096918
RLGy_12075	Chr12	21901669	21901969
RLGy_12075	Chr06	19335108	19335300
RLGy_12075	Chr06	19355649	19355828
RLGy_12075	Chr06	23263074	23263306
RLCo_3252	Chr03	44466887	44467415
RLCo_1038	Chr10	599639	599997
RLCo_1038	Chr02	51226917	51231999
RLUn_70041	Chr13	57319102	57319441
RLUn_67594	Chr01	55552061	55553928
RLUn_67594	Chr01	55584590	55584852
RLUn_67594	Chr01	55655311	55657938
RLUn_67594	Chr01	55662982	55663702
RLUn_67594	Chr01	55736986	55738089
RLUn_67594	Chr01	55739195	55741908
RLUn_67594	Chr01	55775672	55776581
RLUn_67594	Chr01	55787447	55788125
RLUn_67594	Chr01	55825291	55827855
RLUn_67594	Chr01	55843699	55845306
RLUn_67594	Chr01	55848311	55850563
RLGy_27614	Chr11	30225587	30225783
RLUn_44437	Chr01	3377043	3377758
RLUn_70196	Chr10	49111296	49111618
RLUn_70196	Chr09	48358155	48358473
RLUn_70196	Chr09	51553894	51554100
RLUn_70196	Chr05	35314630	35315354
RLUn_70196	Chr05	35315466	35315868
RLUn_70196	Chr05	44123751	44123951
RLUn_70196	Chr11	3717041	3717391
RLUn_70196	Chr11	8242314	8242438
RLUn_70196	Chr11	19887525	19887874
RLUn_70196	Chr11	44356619	44357108
RLUn_70196	Chr11	45373614	45373790
RLUn_70196	Chr08	77252	77366
RLUn_70196	Chr08	33884522	33884699
RLUn_70196	Chr04	29103473	29103818
RLUn_70196	Chr04	51969149	51969304
RLUn_70196	Chr04	58790362	58790494
RLUn_70196	Chr07	40439731	40439885
RLUn_70196	Chr01	15260591	15260846
RLUn_70196	Chr01	47720642	47720989
RLUn_70196	Chr12	26476888	26477639
RLUn_70196	Chr12	31385177	31385654
RLUn_70196	Chr06	4061849	4062324
RLUn_70196	Chr06	21611993	21612193
RLUn_70196	Chr13	40346162	40346624
RLUn_70196	Chr02	16004293	16004626
RLUn_70196	Chr02	16770012	16770370
RLUn_60292	Chr01	2065672	2066692
RLUn_66041	Chr07	12389178	12391824
RLCo_5914	Chr11	7844569	7848339
RLCo_5914	Chr04	36490071	36493011
RLCo_5914	Chr12	17631925	17636088
RLCo_5914	Chr12	17636139	17637857
RLCo_5914	Chr12	29660139	29662301
RLCo_5914	Chr13	31875302	31876563
RLCo_5914	Chr02	59830815	59836634
RLGy_20779	Chr10	45318819	45324495
RLGy_20779	Chr05	14418247	14418448
RLGy_20779	Chr05	44841360	44843267
RLGy_20779	Chr11	16706477	16709110
RLGy_20779	Chr11	30565824	30567594
RLGy_20779	Chr08	29575173	29575399
RLGy_20779	Chr01	32086813	32087837
RLGy_20779	Chr01	51496304	51498470
RLGy_20779	Chr02	13572489	13572916
RLGy_20779	Chr02	14714572	14715345
RLGy_20779	Chr02	38850849	38858481
RLUn_52685	Chr05	1874231	1874383
RLUn_52685	Chr05	1874384	1874548
RLUn_52685	Chr05	1895747	1895894
RLUn_52685	Chr05	1907805	1908077
RLUn_52685	Chr05	61830291	61830831
RLUn_52685	Chr05	62687758	62687862
RLUn_52685	Chr11	61538785	61539049
RLUn_52685	Chr11	61559984	61560256
RLUn_52685	Chr08	56805618	56805731
RLUn_52685	Chr04	889601	889789
RLUn_52685	Chr04	55360726	55365958
RLUn_52685	Chr04	55366109	55366642
RLUn_52685	Chr04	55369655	55369773
RLUn_52685	Chr04	55371515	55371681
RLUn_52685	Chr04	55371725	55372085
RLUn_52685	Chr04	55372571	55372941
RLUn_52685	Chr04	55373490	55373603
RLUn_52685	Chr04	55388250	55388506
RLUn_52685	Chr04	60237326	60237553
RLUn_52685	Chr07	418882	419134
RLUn_52685	Chr07	555161	555392
RLUn_52685	Chr07	1512736	1512891
RLUn_52685	Chr07	58263601	58263772
RLUn_52685	Chr13	54907921	54908171
RLUn_52685	Chr13	54912237	54912452
RLUn_52685	Chr13	54927549	54927657
RLUn_52685	Chr13	54927812	54928050
RLUn_52685	Chr13	56834919	56835068
RLUn_52685	Chr02	60322834	60323480
RLUn_52685	Chr02	60324228	60324394
RLCo_228	Chr08	26238284	26238593
RLUn_73701	Chr02	55758478	55763088
RLUn_73701	Chr02	55763658	55764543
RLUn_73701	Chr02	55764549	55764920
RLUn_73701	Chr02	55765358	55765558
RLUn_73701	Chr02	55777626	55780478
RLGy_7010	Chr10	32136686	32142938
RLGy_7010	Chr10	32144202	32144456
RLGy_7010	Chr10	32144560	32144725
RLGy_7010	Chr10	57283260	57283366
RLGy_7010	Chr05	62177423	62177678
RLGy_7010	Chr05	62213534	62213638
RLGy_7010	Chr11	56344638	56344742
RLGy_7010	Chr11	56345995	56346124
RLCo_4387	Chr03	44397066	44397262
RLCo_4387	Chr03	44932363	44932524
RLCo_4387	Chr03	44947232	44947376
RLCo_4387	Chr05	2848237	2848443
RLCo_4387	Chr05	2856781	2856950
RLCo_4387	Chr05	2882091	2882424
RLCo_4387	Chr05	4811458	4811633
RLCo_4387	Chr05	55847612	55847743
RLCo_4387	Chr11	53870899	53871051
RLCo_4387	Chr08	31679760	31679951
RLCo_4387	Chr08	31685869	31686102
RLCo_4387	Chr04	14258381	14258546
RLCo_4387	Chr07	4000225	4000370
RLCo_4387	Chr07	28508485	28508646
RLCo_4387	Chr07	47051033	47051389
RLCo_4387	Chr07	57290542	57290766
RLCo_4387	Chr07	57459832	57460083
RLCo_4387	Chr07	57472326	57475564
RLCo_4387	Chr07	57475698	57476054
RLCo_4387	Chr07	57476073	57476620
RLCo_4387	Chr07	57487335	57487701
RLCo_4387	Chr07	57488512	57488701
RLCo_4387	Chr07	57504032	57504830
RLCo_4387	Chr07	57506072	57506630
RLCo_4387	Chr07	57512699	57516252
RLCo_4387	Chr07	57539391	57539774
RLCo_4387	Chr07	57540901	57541054
RLCo_4387	Chr07	57542482	57544078
RLCo_4387	Chr07	57555566	57556256
RLCo_4387	Chr07	57556274	57556870
RLCo_4387	Chr07	57560586	57562448
RLCo_4387	Chr07	57564736	57565429
RLCo_4387	Chr07	57570143	57570444
RLCo_4387	Chr07	57570967	57572229
RLCo_4387	Chr07	57583917	57584957
RLCo_4387	Chr07	57585221	57586407
RLCo_4387	Chr07	57592329	57594336
RLCo_4387	Chr07	57604842	57605865
RLCo_4387	Chr07	57617808	57618131
RLCo_4387	Chr07	57618172	57618766
RLCo_4387	Chr07	57661789	57661998
RLCo_4387	Chr07	57664464	57664597
RLCo_4387	Chr07	57664785	57665106
RLCo_4387	Chr07	57682110	57683910
[truncated: 343,698+ more rows]
